# Supplementary material for: Substrate conformational dynamics facilitate structure-specific recognition of gapped DNA by DNA polymerase
Source: Nucleic Acids Res. 2019 Sep 23;47(20):10788–800. doi: 10.1093/nar/gkz797 (PMC6846080; doi:10.1093/nar/gkz797)
Supplement: gkz797_Supplemental_Files [file gkz797_supplemental_files.zip]

Archive with 4 entries (4 files):
- 1-nt gapped DNA OxDNA simulation.wmv
- Binary complex all-atom MD trajectory.mov
- Pol-DNA_Binary-Structure.pdb
- supplemental information revised.pdf
