# Supplementary material for: Substrate conformational dynamics facilitate structure-specific recognition of gapped DNA by DNA polymerase
Source: Nucleic Acids Res. 2019 Sep 23;47(20):10788–800. doi: 10.1093/nar/gkz797 (PMC6846080; doi:10.1093/nar/gkz797)
Supplement: gkz797_Supplemental_Files [file gkz797_supplemental_files.zip › Pol-DNA_Binary-Structure.pdb]

ATOM      1  N   ALA A 297      41.180  78.520  45.220  1.00  0.00           N
ATOM      2  CA  ALA A 297      40.200  78.820  44.180  1.00  0.00           C
ATOM      3  C   ALA A 297      40.690  79.800  43.130  1.00  0.00           C
ATOM      4  O   ALA A 297      41.290  80.820  43.550  1.00  0.00           O
ATOM      5  CB  ALA A 297      38.900  79.240  44.770  1.00  0.00           C
ATOM      6  HA  ALA A 297      40.060  77.860  43.700  1.00  0.00           H
ATOM      7  HB1 ALA A 297      38.530  78.610  45.570  1.00  0.00           H
ATOM      8  HB2 ALA A 297      39.130  80.260  45.090  1.00  0.00           H
ATOM      9  HB3 ALA A 297      38.080  79.250  44.070  1.00  0.00           H
ATOM     10  H1  ALA A 297      41.040  77.620  45.670  1.00  0.00           H
ATOM     11  H2  ALA A 297      42.100  78.600  44.830  1.00  0.00           H
ATOM     12  H3  ALA A 297      41.240  79.240  45.930  1.00  0.00           H
ATOM     13  N   ALA A 298      40.240  79.640  41.850  1.00  0.00           N
ATOM     14  CA  ALA A 298      40.720  80.450  40.710  1.00  0.00           C
ATOM     15  C   ALA A 298      40.210  81.920  40.770  1.00  0.00           C
ATOM     16  O   ALA A 298      39.180  82.230  41.260  1.00  0.00           O
ATOM     17  CB  ALA A 298      40.310  79.860  39.340  1.00  0.00           C
ATOM     18  H   ALA A 298      39.610  78.880  41.630  1.00  0.00           H
ATOM     19  HA  ALA A 298      41.820  80.470  40.790  1.00  0.00           H
ATOM     20  HB1 ALA A 298      40.950  80.180  38.510  1.00  0.00           H
ATOM     21  HB2 ALA A 298      40.240  78.770  39.380  1.00  0.00           H
ATOM     22  HB3 ALA A 298      39.310  80.180  39.030  1.00  0.00           H
ATOM     23  N   MET A 299      41.020  82.800  40.220  1.00  0.00           N
ATOM     24  CA  MET A 299      40.800  84.220  39.980  1.00  0.00           C
ATOM     25  C   MET A 299      41.230  84.660  38.620  1.00  0.00           C
ATOM     26  O   MET A 299      42.420  84.670  38.300  1.00  0.00           O
ATOM     27  CB  MET A 299      41.640  85.020  41.050  1.00  0.00           C
ATOM     28  CG  MET A 299      41.270  86.520  40.900  1.00  0.00           C
ATOM     29  SD  MET A 299      39.450  86.990  40.780  1.00  0.00           S
ATOM     30  CE  MET A 299      39.020  86.380  42.370  1.00  0.00           C
ATOM     31  H   MET A 299      41.930  82.430  40.000  1.00  0.00           H
ATOM     32  HA  MET A 299      39.750  84.460  40.090  1.00  0.00           H
ATOM     33  HB1 MET A 299      42.700  84.790  40.860  1.00  0.00           H
ATOM     34  HB2 MET A 299      41.440  84.610  42.040  1.00  0.00           H
ATOM     35  HG1 MET A 299      41.840  86.910  40.060  1.00  0.00           H
ATOM     36  HG2 MET A 299      41.720  87.070  41.730  1.00  0.00           H
ATOM     37  HE1 MET A 299      39.710  86.710  43.150  1.00  0.00           H
ATOM     38  HE2 MET A 299      38.010  86.690  42.620  1.00  0.00           H
ATOM     39  HE3 MET A 299      39.010  85.290  42.270  1.00  0.00           H
ATOM     40  N   ALA A 300      40.310  84.990  37.760  1.00  0.00           N
ATOM     41  CA  ALA A 300      40.510  85.460  36.410  1.00  0.00           C
ATOM     42  C   ALA A 300      40.910  86.910  36.300  1.00  0.00           C
ATOM     43  O   ALA A 300      40.410  87.730  37.130  1.00  0.00           O
ATOM     44  CB  ALA A 300      39.130  85.130  35.700  1.00  0.00           C
ATOM     45  H   ALA A 300      39.380  85.020  38.170  1.00  0.00           H
ATOM     46  HA  ALA A 300      41.290  84.890  35.900  1.00  0.00           H
ATOM     47  HB1 ALA A 300      39.130  85.790  34.830  1.00  0.00           H
ATOM     48  HB2 ALA A 300      39.130  84.090  35.390  1.00  0.00           H
ATOM     49  HB3 ALA A 300      38.290  85.360  36.350  1.00  0.00           H
ATOM     50  N   PHE A 301      41.890  87.280  35.420  1.00  0.00           N
ATOM     51  CA  PHE A 301      42.350  88.660  35.230  1.00  0.00           C
ATOM     52  C   PHE A 301      42.800  88.980  33.790  1.00  0.00           C
ATOM     53  O   PHE A 301      43.390  88.130  33.090  1.00  0.00           O
ATOM     54  CB  PHE A 301      43.470  89.020  36.200  1.00  0.00           C
ATOM     55  CG  PHE A 301      44.800  88.350  35.870  1.00  0.00           C
ATOM     56  CD1 PHE A 301      45.850  89.080  35.250  1.00  0.00           C
ATOM     57  CD2 PHE A 301      45.090  87.080  36.470  1.00  0.00           C
ATOM     58  CE1 PHE A 301      47.120  88.460  35.120  1.00  0.00           C
ATOM     59  CE2 PHE A 301      46.330  86.490  36.200  1.00  0.00           C
ATOM     60  CZ  PHE A 301      47.370  87.160  35.530  1.00  0.00           C
ATOM     61  H   PHE A 301      42.370  86.510  34.970  1.00  0.00           H
ATOM     62  HA  PHE A 301      41.490  89.310  35.420  1.00  0.00           H
ATOM     63  HB1 PHE A 301      43.170  88.710  37.200  1.00  0.00           H
ATOM     64  HB2 PHE A 301      43.570  90.100  36.130  1.00  0.00           H
ATOM     65  HD1 PHE A 301      45.700  90.090  34.910  1.00  0.00           H
ATOM     66  HD2 PHE A 301      44.350  86.630  37.110  1.00  0.00           H
ATOM     67  HE1 PHE A 301      47.930  89.040  34.690  1.00  0.00           H
ATOM     68  HE2 PHE A 301      46.540  85.490  36.540  1.00  0.00           H
ATOM     69  HZ  PHE A 301      48.310  86.660  35.360  1.00  0.00           H
ATOM     70  N   THR A 302      42.500  90.250  33.370  1.00  0.00           N
ATOM     71  CA  THR A 302      43.160  90.800  32.190  1.00  0.00           C
ATOM     72  C   THR A 302      44.330  91.680  32.590  1.00  0.00           C
ATOM     73  O   THR A 302      44.240  92.670  33.330  1.00  0.00           O
ATOM     74  CB  THR A 302      42.100  91.550  31.360  1.00  0.00           C
ATOM     75  CG2 THR A 302      42.710  91.960  29.970  1.00  0.00           C
ATOM     76  OG1 THR A 302      41.080  90.640  31.060  1.00  0.00           O
ATOM     77  H   THR A 302      41.870  90.850  33.880  1.00  0.00           H
ATOM     78  HA  THR A 302      43.580  90.000  31.570  1.00  0.00           H
ATOM     79  HB  THR A 302      41.690  92.410  31.890  1.00  0.00           H
ATOM     80  HG1 THR A 302      40.490  91.080  30.450  1.00  0.00           H
ATOM     81 1HG2 THR A 302      41.970  92.400  29.300  1.00  0.00           H
ATOM     82 2HG2 THR A 302      43.570  92.630  30.000  1.00  0.00           H
ATOM     83 3HG2 THR A 302      43.020  91.070  29.440  1.00  0.00           H
ATOM     84  N   LEU A 303      45.510  91.390  31.980  1.00  0.00           N
ATOM     85  CA  LEU A 303      46.850  92.010  32.020  1.00  0.00           C
ATOM     86  C   LEU A 303      46.860  93.150  30.980  1.00  0.00           C
ATOM     87  O   LEU A 303      47.310  93.020  29.820  1.00  0.00           O
ATOM     88  CB  LEU A 303      47.990  91.000  31.780  1.00  0.00           C
ATOM     89  CG  LEU A 303      49.360  91.640  31.940  1.00  0.00           C
ATOM     90  CD1 LEU A 303      49.610  92.150  33.330  1.00  0.00           C
ATOM     91  CD2 LEU A 303      50.440  90.640  31.550  1.00  0.00           C
ATOM     92  H   LEU A 303      45.520  90.600  31.370  1.00  0.00           H
ATOM     93  HA  LEU A 303      46.960  92.390  33.030  1.00  0.00           H
ATOM     94  HB1 LEU A 303      47.860  90.510  30.810  1.00  0.00           H
ATOM     95  HB2 LEU A 303      47.790  90.210  32.510  1.00  0.00           H
ATOM     96  HG  LEU A 303      49.370  92.510  31.270  1.00  0.00           H
ATOM     97 1HD1 LEU A 303      48.870  92.890  33.650  1.00  0.00           H
ATOM     98 2HD1 LEU A 303      49.630  91.350  34.070  1.00  0.00           H
ATOM     99 3HD1 LEU A 303      50.580  92.670  33.300  1.00  0.00           H
ATOM    100 1HD2 LEU A 303      49.970  90.150  30.700  1.00  0.00           H
ATOM    101 2HD2 LEU A 303      51.390  91.120  31.300  1.00  0.00           H
ATOM    102 3HD2 LEU A 303      50.580  89.880  32.320  1.00  0.00           H
ATOM    103  N   ALA A 304      46.460  94.340  31.420  1.00  0.00           N
ATOM    104  CA  ALA A 304      46.270  95.490  30.570  1.00  0.00           C
ATOM    105  C   ALA A 304      47.540  96.400  30.550  1.00  0.00           C
ATOM    106  O   ALA A 304      48.180  96.740  31.560  1.00  0.00           O
ATOM    107  CB  ALA A 304      44.930  96.270  30.910  1.00  0.00           C
ATOM    108  H   ALA A 304      46.200  94.510  32.390  1.00  0.00           H
ATOM    109  HA  ALA A 304      46.180  95.090  29.560  1.00  0.00           H
ATOM    110  HB1 ALA A 304      45.120  96.840  31.810  1.00  0.00           H
ATOM    111  HB2 ALA A 304      44.720  97.000  30.130  1.00  0.00           H
ATOM    112  HB3 ALA A 304      44.080  95.600  31.100  1.00  0.00           H
ATOM    113  N   ASP A 305      47.770  96.830  29.300  1.00  0.00           N
ATOM    114  CA  ASP A 305      48.840  97.770  28.880  1.00  0.00           C
ATOM    115  C   ASP A 305      48.240  98.930  27.990  1.00  0.00           C
ATOM    116  O   ASP A 305      48.780  99.990  27.860  1.00  0.00           O
ATOM    117  CB  ASP A 305      49.850  96.910  28.150  1.00  0.00           C
ATOM    118  CG  ASP A 305      51.110  97.780  27.800  1.00  0.00           C
ATOM    119  OD1 ASP A 305      51.290  98.210  26.660  1.00  0.00           O
ATOM    120  OD2 ASP A 305      51.920  97.860  28.790  1.00  0.00           O
ATOM    121  H   ASP A 305      47.110  96.560  28.590  1.00  0.00           H
ATOM    122  HA  ASP A 305      49.390  98.120  29.760  1.00  0.00           H
ATOM    123  HB1 ASP A 305      49.340  96.460  27.300  1.00  0.00           H
ATOM    124  HB2 ASP A 305      50.160  96.060  28.750  1.00  0.00           H
ATOM    125  N   ARG A 306      47.080  98.640  27.320  1.00  0.00           N
ATOM    126  CA  ARG A 306      46.260  99.720  26.680  1.00  0.00           C
ATOM    127  C   ARG A 306      44.910  99.710  27.420  1.00  0.00           C
ATOM    128  O   ARG A 306      44.340  98.650  27.660  1.00  0.00           O
ATOM    129  CB  ARG A 306      46.080  99.580  25.130  1.00  0.00           C
ATOM    130  CG  ARG A 306      47.400  99.400  24.320  1.00  0.00           C
ATOM    131  CD  ARG A 306      48.370 100.560  24.400  1.00  0.00           C
ATOM    132  NE  ARG A 306      49.570 100.300  23.740  1.00  0.00           N
ATOM    133  CZ  ARG A 306      49.890 100.540  22.460  1.00  0.00           C
ATOM    134  NH1 ARG A 306      49.120 100.990  21.560  1.00  0.00           N
ATOM    135  NH2 ARG A 306      51.150 100.340  21.990  1.00  0.00           N
ATOM    136  H   ARG A 306      46.740  97.690  27.400  1.00  0.00           H
ATOM    137  HA  ARG A 306      46.540 100.770  26.800  1.00  0.00           H
ATOM    138  HB1 ARG A 306      45.560 100.500  24.840  1.00  0.00           H
ATOM    139  HB2 ARG A 306      45.550  98.640  24.990  1.00  0.00           H
ATOM    140  HG1 ARG A 306      47.160  99.300  23.260  1.00  0.00           H
ATOM    141  HG2 ARG A 306      47.920  98.490  24.640  1.00  0.00           H
ATOM    142  HD1 ARG A 306      48.680 100.750  25.430  1.00  0.00           H
ATOM    143  HD2 ARG A 306      48.030 101.530  24.040  1.00  0.00           H
ATOM    144  HE  ARG A 306      50.250  99.920  24.370  1.00  0.00           H
ATOM    145 1HH1 ARG A 306      48.120 101.050  21.730  1.00  0.00           H
ATOM    146 2HH1 ARG A 306      49.540 101.200  20.670  1.00  0.00           H
ATOM    147 1HH2 ARG A 306      51.830  99.770  22.460  1.00  0.00           H
ATOM    148 2HH2 ARG A 306      51.290 100.640  21.030  1.00  0.00           H
ATOM    149  N   VAL A 307      44.270 100.870  27.620  1.00  0.00           N
ATOM    150  CA  VAL A 307      42.990 101.040  28.380  1.00  0.00           C
ATOM    151  C   VAL A 307      41.830 101.120  27.400  1.00  0.00           C
ATOM    152  O   VAL A 307      41.900 101.910  26.440  1.00  0.00           O
ATOM    153  CB  VAL A 307      43.120 102.460  29.100  1.00  0.00           C
ATOM    154  CG1 VAL A 307      41.870 103.130  29.580  1.00  0.00           C
ATOM    155  CG2 VAL A 307      44.150 102.210  30.220  1.00  0.00           C
ATOM    156  H   VAL A 307      44.670 101.750  27.290  1.00  0.00           H
ATOM    157  HA  VAL A 307      42.790 100.250  29.100  1.00  0.00           H
ATOM    158  HB  VAL A 307      43.580 103.200  28.440  1.00  0.00           H
ATOM    159 1HG1 VAL A 307      41.260 102.340  30.010  1.00  0.00           H
ATOM    160 2HG1 VAL A 307      41.970 103.840  30.400  1.00  0.00           H
ATOM    161 3HG1 VAL A 307      41.380 103.580  28.710  1.00  0.00           H
ATOM    162 1HG2 VAL A 307      43.960 101.300  30.800  1.00  0.00           H
ATOM    163 2HG2 VAL A 307      45.160 102.180  29.820  1.00  0.00           H
ATOM    164 3HG2 VAL A 307      44.160 103.070  30.890  1.00  0.00           H
ATOM    165  N   THR A 308      40.750 100.400  27.640  1.00  0.00           N
ATOM    166  CA  THR A 308      39.400 100.470  26.980  1.00  0.00           C
ATOM    167  C   THR A 308      38.400 101.130  27.960  1.00  0.00           C
ATOM    168  O   THR A 308      38.470 101.050  29.190  1.00  0.00           O
ATOM    169  CB  THR A 308      38.940  99.000  26.590  1.00  0.00           C
ATOM    170  CG2 THR A 308      39.850  98.310  25.530  1.00  0.00           C
ATOM    171  OG1 THR A 308      38.800  98.140  27.660  1.00  0.00           O
ATOM    172  H   THR A 308      40.700  99.890  28.510  1.00  0.00           H
ATOM    173  HA  THR A 308      39.440 101.050  26.070  1.00  0.00           H
ATOM    174  HB  THR A 308      37.910  99.190  26.330  1.00  0.00           H
ATOM    175  HG1 THR A 308      38.280  97.380  27.420  1.00  0.00           H
ATOM    176 1HG2 THR A 308      39.260  97.470  25.160  1.00  0.00           H
ATOM    177 2HG2 THR A 308      39.990  99.120  24.810  1.00  0.00           H
ATOM    178 3HG2 THR A 308      40.780  98.060  26.060  1.00  0.00           H
ATOM    179  N   GLU A 309      37.290 101.730  27.470  1.00  0.00           N
ATOM    180  CA  GLU A 309      36.330 102.410  28.270  1.00  0.00           C
ATOM    181  C   GLU A 309      35.530 101.390  29.200  1.00  0.00           C
ATOM    182  O   GLU A 309      34.830 101.780  30.140  1.00  0.00           O
ATOM    183  CB  GLU A 309      35.370 103.390  27.450  1.00  0.00           C
ATOM    184  CG  GLU A 309      34.250 102.670  26.660  1.00  0.00           C
ATOM    185  CD  GLU A 309      33.720 103.550  25.480  1.00  0.00           C
ATOM    186  OE1 GLU A 309      32.900 102.990  24.660  1.00  0.00           O
ATOM    187  OE2 GLU A 309      34.110 104.740  25.310  1.00  0.00           O
ATOM    188  H   GLU A 309      37.210 101.620  26.460  1.00  0.00           H
ATOM    189  HA  GLU A 309      36.920 103.020  28.950  1.00  0.00           H
ATOM    190  HB1 GLU A 309      36.050 103.900  26.750  1.00  0.00           H
ATOM    191  HB2 GLU A 309      34.990 104.150  28.140  1.00  0.00           H
ATOM    192  HG1 GLU A 309      33.430 102.400  27.330  1.00  0.00           H
ATOM    193  HG2 GLU A 309      34.630 101.740  26.230  1.00  0.00           H
ATOM    194  N   GLU A 310      35.720 100.070  28.960  1.00  0.00           N
ATOM    195  CA  GLU A 310      35.400  99.050  29.950  1.00  0.00           C
ATOM    196  C   GLU A 310      35.960  99.230  31.340  1.00  0.00           C
ATOM    197  O   GLU A 310      35.170  99.290  32.280  1.00  0.00           O
ATOM    198  CB  GLU A 310      36.010  97.710  29.550  1.00  0.00           C
ATOM    199  CG  GLU A 310      35.540  97.170  28.200  1.00  0.00           C
ATOM    200  CD  GLU A 310      36.320  95.900  27.720  1.00  0.00           C
ATOM    201  OE1 GLU A 310      37.540  95.980  27.450  1.00  0.00           O
ATOM    202  OE2 GLU A 310      35.720  94.820  27.360  1.00  0.00           O
ATOM    203  H   GLU A 310      36.350  99.740  28.250  1.00  0.00           H
ATOM    204  HA  GLU A 310      34.320  98.920  30.100  1.00  0.00           H
ATOM    205  HB1 GLU A 310      35.620  96.950  30.230  1.00  0.00           H
ATOM    206  HB2 GLU A 310      37.100  97.670  29.560  1.00  0.00           H
ATOM    207  HG1 GLU A 310      35.630  97.990  27.490  1.00  0.00           H
ATOM    208  HG2 GLU A 310      34.500  96.850  28.260  1.00  0.00           H
ATOM    209  N   MET A 311      37.220  99.710  31.370  1.00  0.00           N
ATOM    210  CA  MET A 311      37.820 100.020  32.660  1.00  0.00           C
ATOM    211  C   MET A 311      37.300 101.340  33.290  1.00  0.00           C
ATOM    212  O   MET A 311      37.700 101.600  34.410  1.00  0.00           O
ATOM    213  CB  MET A 311      39.390 100.130  32.360  1.00  0.00           C
ATOM    214  CG  MET A 311      39.910  98.980  31.550  1.00  0.00           C
ATOM    215  SD  MET A 311      41.730  98.820  31.380  1.00  0.00           S
ATOM    216  CE  MET A 311      41.980  98.160  33.100  1.00  0.00           C
ATOM    217  H   MET A 311      37.780  99.910  30.550  1.00  0.00           H
ATOM    218  HA  MET A 311      37.620  99.180  33.310  1.00  0.00           H
ATOM    219  HB1 MET A 311      39.910 100.160  33.320  1.00  0.00           H
ATOM    220  HB2 MET A 311      39.610 101.120  31.980  1.00  0.00           H
ATOM    221  HG1 MET A 311      39.530  98.990  30.530  1.00  0.00           H
ATOM    222  HG2 MET A 311      39.500  98.090  32.030  1.00  0.00           H
ATOM    223  HE1 MET A 311      41.650  98.740  33.960  1.00  0.00           H
ATOM    224  HE2 MET A 311      41.490  97.190  33.000  1.00  0.00           H
ATOM    225  HE3 MET A 311      43.010  97.850  33.230  1.00  0.00           H
ATOM    226  N   LEU A 312      36.440 102.210  32.680  1.00  0.00           N
ATOM    227  CA  LEU A 312      36.070 103.570  33.190  1.00  0.00           C
ATOM    228  C   LEU A 312      34.710 103.500  34.000  1.00  0.00           C
ATOM    229  O   LEU A 312      34.110 104.520  34.270  1.00  0.00           O
ATOM    230  CB  LEU A 312      36.060 104.630  32.040  1.00  0.00           C
ATOM    231  CG  LEU A 312      37.420 104.590  31.300  1.00  0.00           C
ATOM    232  CD1 LEU A 312      37.390 105.440  30.050  1.00  0.00           C
ATOM    233  CD2 LEU A 312      38.660 105.030  32.120  1.00  0.00           C
ATOM    234  H   LEU A 312      36.040 101.910  31.790  1.00  0.00           H
ATOM    235  HA  LEU A 312      36.860 103.860  33.890  1.00  0.00           H
ATOM    236  HB1 LEU A 312      35.950 105.620  32.480  1.00  0.00           H
ATOM    237  HB2 LEU A 312      35.200 104.390  31.410  1.00  0.00           H
ATOM    238  HG  LEU A 312      37.620 103.580  30.940  1.00  0.00           H
ATOM    239 1HD1 LEU A 312      38.240 105.220  29.420  1.00  0.00           H
ATOM    240 2HD1 LEU A 312      36.520 105.200  29.440  1.00  0.00           H
ATOM    241 3HD1 LEU A 312      37.400 106.530  30.190  1.00  0.00           H
ATOM    242 1HD2 LEU A 312      39.620 105.000  31.600  1.00  0.00           H
ATOM    243 2HD2 LEU A 312      38.440 106.070  32.360  1.00  0.00           H
ATOM    244 3HD2 LEU A 312      38.620 104.410  33.030  1.00  0.00           H
ATOM    245  N   ALA A 313      34.290 102.290  34.260  1.00  0.00           N
ATOM    246  CA  ALA A 313      33.050 102.000  34.930  1.00  0.00           C
ATOM    247  C   ALA A 313      32.560 102.960  36.040  1.00  0.00           C
ATOM    248  O   ALA A 313      33.260 103.360  36.950  1.00  0.00           O
ATOM    249  CB  ALA A 313      32.910 100.570  35.430  1.00  0.00           C
ATOM    250  H   ALA A 313      34.890 101.520  33.970  1.00  0.00           H
ATOM    251  HA  ALA A 313      32.410 102.050  34.050  1.00  0.00           H
ATOM    252  HB1 ALA A 313      33.520 100.500  36.320  1.00  0.00           H
ATOM    253  HB2 ALA A 313      31.860 100.450  35.680  1.00  0.00           H
ATOM    254  HB3 ALA A 313      33.270  99.850  34.700  1.00  0.00           H
ATOM    255  N   ASP A 314      31.200 103.160  35.980  1.00  0.00           N
ATOM    256  CA  ASP A 314      30.500 104.120  36.900  1.00  0.00           C
ATOM    257  C   ASP A 314      30.500 103.550  38.340  1.00  0.00           C
ATOM    258  O   ASP A 314      30.670 104.320  39.310  1.00  0.00           O
ATOM    259  CB  ASP A 314      29.100 104.390  36.370  1.00  0.00           C
ATOM    260  CG  ASP A 314      28.340 105.510  37.200  1.00  0.00           C
ATOM    261  OD1 ASP A 314      28.520 106.650  36.750  1.00  0.00           O
ATOM    262  OD2 ASP A 314      27.780 105.220  38.310  1.00  0.00           O
ATOM    263  H   ASP A 314      30.710 102.770  35.210  1.00  0.00           H
ATOM    264  HA  ASP A 314      31.010 105.090  36.830  1.00  0.00           H
ATOM    265  HB1 ASP A 314      28.480 103.500  36.470  1.00  0.00           H
ATOM    266  HB2 ASP A 314      29.190 104.660  35.320  1.00  0.00           H
ATOM    267  N   LYS A 315      30.360 102.210  38.540  1.00  0.00           N
ATOM    268  CA  LYS A 315      30.810 101.630  39.830  1.00  0.00           C
ATOM    269  C   LYS A 315      31.970 100.640  39.530  1.00  0.00           C
ATOM    270  O   LYS A 315      32.000 100.010  38.470  1.00  0.00           O
ATOM    271  CB  LYS A 315      29.570 100.950  40.520  1.00  0.00           C
ATOM    272  CG  LYS A 315      29.910 100.270  41.890  1.00  0.00           C
ATOM    273  CD  LYS A 315      28.680  99.760  42.720  1.00  0.00           C
ATOM    274  CE  LYS A 315      29.010  99.270  44.130  1.00  0.00           C
ATOM    275  NZ  LYS A 315      29.350 100.330  45.120  1.00  0.00           N
ATOM    276  H   LYS A 315      30.210 101.600  37.740  1.00  0.00           H
ATOM    277  HA  LYS A 315      31.280 102.380  40.460  1.00  0.00           H
ATOM    278  HB1 LYS A 315      29.150 100.140  39.920  1.00  0.00           H
ATOM    279  HB2 LYS A 315      28.880 101.770  40.700  1.00  0.00           H
ATOM    280  HG1 LYS A 315      30.270 101.080  42.530  1.00  0.00           H
ATOM    281  HG2 LYS A 315      30.570  99.420  41.720  1.00  0.00           H
ATOM    282  HD1 LYS A 315      28.100  99.060  42.100  1.00  0.00           H
ATOM    283  HD2 LYS A 315      27.900 100.500  42.800  1.00  0.00           H
ATOM    284  HE1 LYS A 315      29.840  98.560  44.050  1.00  0.00           H
ATOM    285  HE2 LYS A 315      28.240  98.610  44.530  1.00  0.00           H
ATOM    286  HZ1 LYS A 315      28.520 100.880  45.330  1.00  0.00           H
ATOM    287  HZ2 LYS A 315      29.640  99.950  46.010  1.00  0.00           H
ATOM    288  HZ3 LYS A 315      30.100 100.950  44.840  1.00  0.00           H
ATOM    289  N   ALA A 316      32.900 100.540  40.460  1.00  0.00           N
ATOM    290  CA  ALA A 316      34.040  99.540  40.430  1.00  0.00           C
ATOM    291  C   ALA A 316      34.930  99.430  41.760  1.00  0.00           C
ATOM    292  O   ALA A 316      34.880 100.370  42.560  1.00  0.00           O
ATOM    293  CB  ALA A 316      35.070  99.900  39.330  1.00  0.00           C
ATOM    294  H   ALA A 316      32.780 101.080  41.310  1.00  0.00           H
ATOM    295  HA  ALA A 316      33.600  98.550  40.270  1.00  0.00           H
ATOM    296  HB1 ALA A 316      34.520 100.050  38.400  1.00  0.00           H
ATOM    297  HB2 ALA A 316      35.710 100.730  39.610  1.00  0.00           H
ATOM    298  HB3 ALA A 316      35.760  99.060  39.200  1.00  0.00           H
ATOM    299  N   ALA A 317      35.550  98.270  41.990  1.00  0.00           N
ATOM    300  CA  ALA A 317      36.510  98.090  43.080  1.00  0.00           C
ATOM    301  C   ALA A 317      37.980  98.420  42.720  1.00  0.00           C
ATOM    302  O   ALA A 317      38.410  97.970  41.650  1.00  0.00           O
ATOM    303  CB  ALA A 317      36.260  96.730  43.760  1.00  0.00           C
ATOM    304  H   ALA A 317      35.590  97.630  41.210  1.00  0.00           H
ATOM    305  HA  ALA A 317      36.220  98.820  43.850  1.00  0.00           H
ATOM    306  HB1 ALA A 317      36.910  96.600  44.610  1.00  0.00           H
ATOM    307  HB2 ALA A 317      35.260  96.980  44.120  1.00  0.00           H
ATOM    308  HB3 ALA A 317      36.290  95.910  43.040  1.00  0.00           H
ATOM    309  N   LEU A 318      38.720  99.230  43.440  1.00  0.00           N
ATOM    310  CA  LEU A 318      40.040  99.730  42.970  1.00  0.00           C
ATOM    311  C   LEU A 318      41.010  99.510  44.090  1.00  0.00           C
ATOM    312  O   LEU A 318      40.770  99.660  45.270  1.00  0.00           O
ATOM    313  CB  LEU A 318      39.880 101.210  42.720  1.00  0.00           C
ATOM    314  CG  LEU A 318      41.220 101.980  42.640  1.00  0.00           C
ATOM    315  CD1 LEU A 318      42.200 101.650  41.460  1.00  0.00           C
ATOM    316  CD2 LEU A 318      40.760 103.460  42.530  1.00  0.00           C
ATOM    317  H   LEU A 318      38.300  99.610  44.280  1.00  0.00           H
ATOM    318  HA  LEU A 318      40.380  99.240  42.070  1.00  0.00           H
ATOM    319  HB1 LEU A 318      39.200 101.680  43.430  1.00  0.00           H
ATOM    320  HB2 LEU A 318      39.290 101.450  41.840  1.00  0.00           H
ATOM    321  HG  LEU A 318      41.880 101.850  43.500  1.00  0.00           H
ATOM    322 1HD1 LEU A 318      42.240 100.600  41.240  1.00  0.00           H
ATOM    323 2HD1 LEU A 318      41.820 102.120  40.550  1.00  0.00           H
ATOM    324 3HD1 LEU A 318      43.140 102.160  41.680  1.00  0.00           H
ATOM    325 1HD2 LEU A 318      40.240 103.750  43.430  1.00  0.00           H
ATOM    326 2HD2 LEU A 318      41.750 103.920  42.440  1.00  0.00           H
ATOM    327 3HD2 LEU A 318      40.220 103.490  41.590  1.00  0.00           H
ATOM    328  N   VAL A 319      42.210  99.100  43.660  1.00  0.00           N
ATOM    329  CA  VAL A 319      43.340  98.980  44.600  1.00  0.00           C
ATOM    330  C   VAL A 319      44.560  99.540  43.850  1.00  0.00           C
ATOM    331  O   VAL A 319      44.630  99.420  42.590  1.00  0.00           O
ATOM    332  CB  VAL A 319      43.670  97.530  45.120  1.00  0.00           C
ATOM    333  CG1 VAL A 319      42.410  96.790  45.650  1.00  0.00           C
ATOM    334  CG2 VAL A 319      44.270  96.460  44.160  1.00  0.00           C
ATOM    335  H   VAL A 319      42.380  98.850  42.690  1.00  0.00           H
ATOM    336  HA  VAL A 319      43.230  99.650  45.440  1.00  0.00           H
ATOM    337  HB  VAL A 319      44.420  97.560  45.910  1.00  0.00           H
ATOM    338 1HG1 VAL A 319      41.750  96.660  44.790  1.00  0.00           H
ATOM    339 2HG1 VAL A 319      42.720  95.840  46.080  1.00  0.00           H
ATOM    340 3HG1 VAL A 319      41.940  97.410  46.410  1.00  0.00           H
ATOM    341 1HG2 VAL A 319      45.270  96.780  43.890  1.00  0.00           H
ATOM    342 2HG2 VAL A 319      44.400  95.430  44.510  1.00  0.00           H
ATOM    343 3HG2 VAL A 319      43.670  96.340  43.260  1.00  0.00           H
ATOM    344  N   VAL A 320      45.480 100.030  44.620  1.00  0.00           N
ATOM    345  CA  VAL A 320      46.750 100.610  44.210  1.00  0.00           C
ATOM    346  C   VAL A 320      47.790 100.050  45.170  1.00  0.00           C
ATOM    347  O   VAL A 320      47.540 100.020  46.360  1.00  0.00           O
ATOM    348  CB  VAL A 320      46.720 102.160  44.390  1.00  0.00           C
ATOM    349  CG1 VAL A 320      48.000 102.890  44.010  1.00  0.00           C
ATOM    350  CG2 VAL A 320      45.540 102.870  43.610  1.00  0.00           C
ATOM    351  H   VAL A 320      45.420  99.970  45.630  1.00  0.00           H
ATOM    352  HA  VAL A 320      47.060 100.380  43.190  1.00  0.00           H
ATOM    353  HB  VAL A 320      46.490 102.320  45.440  1.00  0.00           H
ATOM    354 1HG1 VAL A 320      48.760 102.430  44.640  1.00  0.00           H
ATOM    355 2HG1 VAL A 320      48.290 102.820  42.970  1.00  0.00           H
ATOM    356 3HG1 VAL A 320      47.890 103.930  44.330  1.00  0.00           H
ATOM    357 1HG2 VAL A 320      44.550 102.520  43.900  1.00  0.00           H
ATOM    358 2HG2 VAL A 320      45.630 103.930  43.820  1.00  0.00           H
ATOM    359 3HG2 VAL A 320      45.820 102.690  42.560  1.00  0.00           H
ATOM    360  N   GLU A 321      48.980  99.590  44.730  1.00  0.00           N
ATOM    361  CA  GLU A 321      49.880  98.790  45.530  1.00  0.00           C
ATOM    362  C   GLU A 321      51.220  99.420  45.770  1.00  0.00           C
ATOM    363  O   GLU A 321      51.920  99.840  44.800  1.00  0.00           O
ATOM    364  CB  GLU A 321      49.960  97.370  44.930  1.00  0.00           C
ATOM    365  CG  GLU A 321      50.770  96.270  45.770  1.00  0.00           C
ATOM    366  CD  GLU A 321      50.090  95.860  47.070  1.00  0.00           C
ATOM    367  OE1 GLU A 321      49.830  94.670  47.200  1.00  0.00           O
ATOM    368  OE2 GLU A 321      49.940  96.690  47.990  1.00  0.00           O
ATOM    369  H   GLU A 321      49.140  99.550  43.730  1.00  0.00           H
ATOM    370  HA  GLU A 321      49.530  98.760  46.560  1.00  0.00           H
ATOM    371  HB1 GLU A 321      50.240  97.560  43.900  1.00  0.00           H
ATOM    372  HB2 GLU A 321      48.940  96.970  44.870  1.00  0.00           H
ATOM    373  HG1 GLU A 321      51.720  96.730  46.040  1.00  0.00           H
ATOM    374  HG2 GLU A 321      50.970  95.450  45.090  1.00  0.00           H
ATOM    375  N   VAL A 322      51.650  99.520  47.010  1.00  0.00           N
ATOM    376  CA  VAL A 322      52.950 100.180  47.420  1.00  0.00           C
ATOM    377  C   VAL A 322      53.490  99.380  48.620  1.00  0.00           C
ATOM    378  O   VAL A 322      53.030  99.440  49.780  1.00  0.00           O
ATOM    379  CB  VAL A 322      52.780 101.660  47.780  1.00  0.00           C
ATOM    380  CG1 VAL A 322      54.080 102.330  48.260  1.00  0.00           C
ATOM    381  CG2 VAL A 322      52.030 102.520  46.750  1.00  0.00           C
ATOM    382  H   VAL A 322      51.140  99.100  47.770  1.00  0.00           H
ATOM    383  HA  VAL A 322      53.560 100.110  46.520  1.00  0.00           H
ATOM    384  HB  VAL A 322      52.150 101.660  48.660  1.00  0.00           H
ATOM    385 1HG1 VAL A 322      54.480 101.700  49.050  1.00  0.00           H
ATOM    386 2HG1 VAL A 322      54.810 102.340  47.450  1.00  0.00           H
ATOM    387 3HG1 VAL A 322      53.910 103.340  48.630  1.00  0.00           H
ATOM    388 1HG2 VAL A 322      52.660 102.670  45.870  1.00  0.00           H
ATOM    389 2HG2 VAL A 322      51.040 102.180  46.440  1.00  0.00           H
ATOM    390 3HG2 VAL A 322      51.910 103.470  47.270  1.00  0.00           H
ATOM    391  N   VAL A 323      54.640  98.660  48.440  1.00  0.00           N
ATOM    392  CA  VAL A 323      55.150  97.700  49.390  1.00  0.00           C
ATOM    393  C   VAL A 323      56.370  98.270  50.220  1.00  0.00           C
ATOM    394  O   VAL A 323      56.780  97.790  51.300  1.00  0.00           O
ATOM    395  CB  VAL A 323      55.640  96.350  48.790  1.00  0.00           C
ATOM    396  CG1 VAL A 323      54.630  95.320  48.390  1.00  0.00           C
ATOM    397  CG2 VAL A 323      56.420  96.600  47.480  1.00  0.00           C
ATOM    398  H   VAL A 323      55.070  98.550  47.520  1.00  0.00           H
ATOM    399  HA  VAL A 323      54.460  97.440  50.210  1.00  0.00           H
ATOM    400  HB  VAL A 323      56.300  95.790  49.440  1.00  0.00           H
ATOM    401 1HG1 VAL A 323      55.030  94.460  47.850  1.00  0.00           H
ATOM    402 2HG1 VAL A 323      54.150  95.080  49.340  1.00  0.00           H
ATOM    403 3HG1 VAL A 323      53.830  95.720  47.770  1.00  0.00           H
ATOM    404 1HG2 VAL A 323      57.180  97.370  47.660  1.00  0.00           H
ATOM    405 2HG2 VAL A 323      56.920  95.690  47.180  1.00  0.00           H
ATOM    406 3HG2 VAL A 323      55.710  96.950  46.740  1.00  0.00           H
ATOM    407  N   GLU A 324      56.940  99.420  49.750  1.00  0.00           N
ATOM    408  CA  GLU A 324      57.760 100.310  50.640  1.00  0.00           C
ATOM    409  C   GLU A 324      57.210 100.590  52.030  1.00  0.00           C
ATOM    410  O   GLU A 324      56.050 100.880  52.190  1.00  0.00           O
ATOM    411  CB  GLU A 324      57.940 101.670  49.870  1.00  0.00           C
ATOM    412  CG  GLU A 324      58.830 102.650  50.670  1.00  0.00           C
ATOM    413  CD  GLU A 324      60.240 102.210  50.920  1.00  0.00           C
ATOM    414  OE1 GLU A 324      60.490 101.570  51.980  1.00  0.00           O
ATOM    415  OE2 GLU A 324      61.150 102.550  50.130  1.00  0.00           O
ATOM    416  H   GLU A 324      56.570  99.830  48.900  1.00  0.00           H
ATOM    417  HA  GLU A 324      58.760  99.910  50.830  1.00  0.00           H
ATOM    418  HB1 GLU A 324      56.980 102.170  49.720  1.00  0.00           H
ATOM    419  HB2 GLU A 324      58.370 101.560  48.870  1.00  0.00           H
ATOM    420  HG1 GLU A 324      58.250 102.880  51.560  1.00  0.00           H
ATOM    421  HG2 GLU A 324      58.830 103.590  50.100  1.00  0.00           H
ATOM    422  N   GLU A 325      58.040 100.500  53.080  1.00  0.00           N
ATOM    423  CA  GLU A 325      57.660 100.570  54.520  1.00  0.00           C
ATOM    424  C   GLU A 325      57.140 102.030  54.920  1.00  0.00           C
ATOM    425  O   GLU A 325      56.300 102.180  55.730  1.00  0.00           O
ATOM    426  CB  GLU A 325      58.850 100.130  55.440  1.00  0.00           C
ATOM    427  CG  GLU A 325      59.000  98.620  55.480  1.00  0.00           C
ATOM    428  CD  GLU A 325      58.020  97.890  56.380  1.00  0.00           C
ATOM    429  OE1 GLU A 325      57.540  96.780  56.000  1.00  0.00           O
ATOM    430  OE2 GLU A 325      57.620  98.340  57.500  1.00  0.00           O
ATOM    431  H   GLU A 325      59.030 100.420  52.840  1.00  0.00           H
ATOM    432  HA  GLU A 325      56.880  99.820  54.630  1.00  0.00           H
ATOM    433  HB1 GLU A 325      58.760 100.550  56.440  1.00  0.00           H
ATOM    434  HB2 GLU A 325      59.760 100.520  54.990  1.00  0.00           H
ATOM    435  HG1 GLU A 325      59.990  98.390  55.890  1.00  0.00           H
ATOM    436  HG2 GLU A 325      58.850  98.200  54.490  1.00  0.00           H
ATOM    437  N   ASN A 326      57.580 103.040  54.120  1.00  0.00           N
ATOM    438  CA  ASN A 326      57.070 104.440  54.090  1.00  0.00           C
ATOM    439  C   ASN A 326      56.700 104.950  52.690  1.00  0.00           C
ATOM    440  O   ASN A 326      57.600 105.260  51.900  1.00  0.00           O
ATOM    441  CB  ASN A 326      57.970 105.380  54.870  1.00  0.00           C
ATOM    442  CG  ASN A 326      57.230 106.620  55.250  1.00  0.00           C
ATOM    443  ND2 ASN A 326      57.140 106.910  56.540  1.00  0.00           N
ATOM    444  OD1 ASN A 326      56.840 107.320  54.390  1.00  0.00           O
ATOM    445  H   ASN A 326      58.080 102.760  53.300  1.00  0.00           H
ATOM    446  HA  ASN A 326      56.120 104.410  54.610  1.00  0.00           H
ATOM    447  HB1 ASN A 326      58.750 105.680  54.150  1.00  0.00           H
ATOM    448  HB2 ASN A 326      58.380 104.960  55.800  1.00  0.00           H
ATOM    449 1HD2 ASN A 326      57.660 106.280  57.140  1.00  0.00           H
ATOM    450 2HD2 ASN A 326      56.470 107.560  56.920  1.00  0.00           H
ATOM    451  N   TYR A 327      55.400 105.030  52.350  1.00  0.00           N
ATOM    452  CA  TYR A 327      54.960 105.440  51.030  1.00  0.00           C
ATOM    453  C   TYR A 327      55.090 106.860  50.520  1.00  0.00           C
ATOM    454  O   TYR A 327      54.840 107.100  49.310  1.00  0.00           O
ATOM    455  CB  TYR A 327      53.480 105.020  50.920  1.00  0.00           C
ATOM    456  CG  TYR A 327      52.640 105.370  52.110  1.00  0.00           C
ATOM    457  CD1 TYR A 327      51.900 106.530  52.120  1.00  0.00           C
ATOM    458  CD2 TYR A 327      52.520 104.450  53.170  1.00  0.00           C
ATOM    459  CE1 TYR A 327      50.980 106.730  53.180  1.00  0.00           C
ATOM    460  CE2 TYR A 327      51.670 104.660  54.290  1.00  0.00           C
ATOM    461  CZ  TYR A 327      50.950 105.850  54.320  1.00  0.00           C
ATOM    462  OH  TYR A 327      50.150 106.190  55.320  1.00  0.00           O
ATOM    463  H   TYR A 327      54.680 104.720  52.980  1.00  0.00           H
ATOM    464  HA  TYR A 327      55.510 104.820  50.320  1.00  0.00           H
ATOM    465  HB1 TYR A 327      53.430 103.930  50.840  1.00  0.00           H
ATOM    466  HB2 TYR A 327      53.020 105.340  49.980  1.00  0.00           H
ATOM    467  HD1 TYR A 327      51.870 107.250  51.310  1.00  0.00           H
ATOM    468  HD2 TYR A 327      53.060 103.520  53.170  1.00  0.00           H
ATOM    469  HE1 TYR A 327      50.250 107.530  53.130  1.00  0.00           H
ATOM    470  HE2 TYR A 327      51.620 104.000  55.140  1.00  0.00           H
ATOM    471  HH  TYR A 327      49.930 107.120  55.300  1.00  0.00           H
ATOM    472  N   HIS A 328      55.500 107.790  51.390  1.00  0.00           N
ATOM    473  CA  HIS A 328      55.730 109.180  50.940  1.00  0.00           C
ATOM    474  C   HIS A 328      56.900 109.150  49.990  1.00  0.00           C
ATOM    475  O   HIS A 328      58.030 108.770  50.350  1.00  0.00           O
ATOM    476  CB  HIS A 328      56.120 110.100  52.150  1.00  0.00           C
ATOM    477  CG  HIS A 328      54.930 110.580  53.060  1.00  0.00           C
ATOM    478  CD2 HIS A 328      54.910 110.390  54.440  1.00  0.00           C
ATOM    479  ND1 HIS A 328      53.850 111.340  52.670  1.00  0.00           N
ATOM    480  CE1 HIS A 328      53.120 111.460  53.750  1.00  0.00           C
ATOM    481  NE2 HIS A 328      53.750 110.930  54.820  1.00  0.00           N
ATOM    482  H   HIS A 328      55.720 107.450  52.320  1.00  0.00           H
ATOM    483  HA  HIS A 328      54.840 109.560  50.450  1.00  0.00           H
ATOM    484  HB1 HIS A 328      56.410 111.050  51.710  1.00  0.00           H
ATOM    485  HB2 HIS A 328      56.970 109.610  52.620  1.00  0.00           H
ATOM    486  HD2 HIS A 328      55.600 109.850  55.080  1.00  0.00           H
ATOM    487  HE1 HIS A 328      52.090 111.740  53.730  1.00  0.00           H
ATOM    488  HE2 HIS A 328      53.270 110.740  55.680  1.00  0.00           H
ATOM    489  N   ASP A 329      56.650 109.600  48.720  1.00  0.00           N
ATOM    490  CA  ASP A 329      57.500 109.650  47.580  1.00  0.00           C
ATOM    491  C   ASP A 329      57.940 108.260  47.090  1.00  0.00           C
ATOM    492  O   ASP A 329      58.940 108.160  46.420  1.00  0.00           O
ATOM    493  CB  ASP A 329      58.600 110.710  47.870  1.00  0.00           C
ATOM    494  CG  ASP A 329      59.440 111.040  46.580  1.00  0.00           C
ATOM    495  OD1 ASP A 329      60.610 111.460  46.670  1.00  0.00           O
ATOM    496  OD2 ASP A 329      58.850 110.970  45.420  1.00  0.00           O
ATOM    497  H   ASP A 329      55.740 110.040  48.670  1.00  0.00           H
ATOM    498  HA  ASP A 329      56.900 110.140  46.810  1.00  0.00           H
ATOM    499  HB1 ASP A 329      59.290 110.220  48.550  1.00  0.00           H
ATOM    500  HB2 ASP A 329      58.100 111.640  48.160  1.00  0.00           H
ATOM    501  N   ALA A 330      57.270 107.140  47.540  1.00  0.00           N
ATOM    502  CA  ALA A 330      57.560 105.770  47.160  1.00  0.00           C
ATOM    503  C   ALA A 330      57.150 105.450  45.710  1.00  0.00           C
ATOM    504  O   ALA A 330      56.340 106.140  45.090  1.00  0.00           O
ATOM    505  CB  ALA A 330      56.950 104.800  48.140  1.00  0.00           C
ATOM    506  H   ALA A 330      56.570 107.210  48.280  1.00  0.00           H
ATOM    507  HA  ALA A 330      58.650 105.690  47.220  1.00  0.00           H
ATOM    508  HB1 ALA A 330      57.300 103.800  47.880  1.00  0.00           H
ATOM    509  HB2 ALA A 330      57.290 105.030  49.150  1.00  0.00           H
ATOM    510  HB3 ALA A 330      55.890 104.880  47.920  1.00  0.00           H
ATOM    511  N   PRO A 331      57.620 104.290  45.120  1.00  0.00           N
ATOM    512  CA  PRO A 331      57.200 103.730  43.810  1.00  0.00           C
ATOM    513  C   PRO A 331      55.860 103.040  43.970  1.00  0.00           C
ATOM    514  O   PRO A 331      55.600 102.370  44.950  1.00  0.00           O
ATOM    515  CB  PRO A 331      58.320 102.830  43.310  1.00  0.00           C
ATOM    516  CG  PRO A 331      59.490 103.230  44.240  1.00  0.00           C
ATOM    517  CD  PRO A 331      58.900 103.660  45.570  1.00  0.00           C
ATOM    518  HA  PRO A 331      57.150 104.540  43.090  1.00  0.00           H
ATOM    519  HB1 PRO A 331      58.210 101.770  43.510  1.00  0.00           H
ATOM    520  HB2 PRO A 331      58.500 103.050  42.260  1.00  0.00           H
ATOM    521  HG1 PRO A 331      60.130 102.360  44.430  1.00  0.00           H
ATOM    522  HG2 PRO A 331      60.080 104.030  43.800  1.00  0.00           H
ATOM    523  HD1 PRO A 331      58.810 102.760  46.190  1.00  0.00           H
ATOM    524  HD2 PRO A 331      59.590 104.370  46.040  1.00  0.00           H
ATOM    525  N   ILE A 332      55.010 103.060  42.930  1.00  0.00           N
ATOM    526  CA  ILE A 332      53.720 102.310  42.880  1.00  0.00           C
ATOM    527  C   ILE A 332      53.900 101.050  42.050  1.00  0.00           C
ATOM    528  O   ILE A 332      54.230 101.110  40.860  1.00  0.00           O
ATOM    529  CB  ILE A 332      52.510 103.100  42.240  1.00  0.00           C
ATOM    530  CG1 ILE A 332      51.960 104.240  43.230  1.00  0.00           C
ATOM    531  CG2 ILE A 332      51.230 102.290  41.760  1.00  0.00           C
ATOM    532  CD  ILE A 332      52.970 105.200  43.830  1.00  0.00           C
ATOM    533  H   ILE A 332      55.470 103.370  42.080  1.00  0.00           H
ATOM    534  HA  ILE A 332      53.370 102.080  43.890  1.00  0.00           H
ATOM    535  HB  ILE A 332      52.880 103.650  41.380  1.00  0.00           H
ATOM    536 1HG1 ILE A 332      51.500 103.670  44.040  1.00  0.00           H
ATOM    537 2HG1 ILE A 332      51.140 104.790  42.770  1.00  0.00           H
ATOM    538 1HG2 ILE A 332      51.480 101.780  40.830  1.00  0.00           H
ATOM    539 2HG2 ILE A 332      51.020 101.520  42.500  1.00  0.00           H
ATOM    540 3HG2 ILE A 332      50.380 102.970  41.720  1.00  0.00           H
ATOM    541  HD1 ILE A 332      53.610 104.570  44.440  1.00  0.00           H
ATOM    542  HD2 ILE A 332      53.560 105.600  43.010  1.00  0.00           H
ATOM    543  HD3 ILE A 332      52.520 106.040  44.370  1.00  0.00           H
ATOM    544  N   VAL A 333      53.780  99.920  42.750  1.00  0.00           N
ATOM    545  CA  VAL A 333      54.180  98.680  42.130  1.00  0.00           C
ATOM    546  C   VAL A 333      53.080  98.090  41.280  1.00  0.00           C
ATOM    547  O   VAL A 333      53.280  97.110  40.500  1.00  0.00           O
ATOM    548  CB  VAL A 333      54.790  97.650  43.110  1.00  0.00           C
ATOM    549  CG1 VAL A 333      56.160  98.130  43.690  1.00  0.00           C
ATOM    550  CG2 VAL A 333      53.900  97.260  44.270  1.00  0.00           C
ATOM    551  H   VAL A 333      53.480  99.890  43.710  1.00  0.00           H
ATOM    552  HA  VAL A 333      54.940  98.810  41.350  1.00  0.00           H
ATOM    553  HB  VAL A 333      54.970  96.760  42.510  1.00  0.00           H
ATOM    554 1HG1 VAL A 333      56.520  97.470  44.470  1.00  0.00           H
ATOM    555 2HG1 VAL A 333      57.000  98.130  42.990  1.00  0.00           H
ATOM    556 3HG1 VAL A 333      56.080  99.130  44.100  1.00  0.00           H
ATOM    557 1HG2 VAL A 333      53.880  98.020  45.050  1.00  0.00           H
ATOM    558 2HG2 VAL A 333      52.870  97.200  43.930  1.00  0.00           H
ATOM    559 3HG2 VAL A 333      54.270  96.290  44.590  1.00  0.00           H
ATOM    560  N   GLY A 334      51.810  98.650  41.360  1.00  0.00           N
ATOM    561  CA  GLY A 334      50.600  98.050  40.640  1.00  0.00           C
ATOM    562  C   GLY A 334      49.340  98.770  40.970  1.00  0.00           C
ATOM    563  O   GLY A 334      49.270  99.440  41.970  1.00  0.00           O
ATOM    564  H   GLY A 334      51.600  99.340  42.070  1.00  0.00           H
ATOM    565  HA1 GLY A 334      50.460  96.980  40.780  1.00  0.00           H
ATOM    566  HA2 GLY A 334      50.770  98.150  39.570  1.00  0.00           H
ATOM    567  N   ILE A 335      48.370  98.550  40.100  1.00  0.00           N
ATOM    568  CA  ILE A 335      47.020  99.040  40.180  1.00  0.00           C
ATOM    569  C   ILE A 335      46.050  98.000  39.580  1.00  0.00           C
ATOM    570  O   ILE A 335      46.410  97.380  38.530  1.00  0.00           O
ATOM    571  CB  ILE A 335      46.980 100.440  39.520  1.00  0.00           C
ATOM    572  CG1 ILE A 335      47.650 101.510  40.430  1.00  0.00           C
ATOM    573  CG2 ILE A 335      45.640 100.900  39.050  1.00  0.00           C
ATOM    574  CD  ILE A 335      47.460 102.980  40.100  1.00  0.00           C
ATOM    575  H   ILE A 335      48.570  97.890  39.360  1.00  0.00           H
ATOM    576  HA  ILE A 335      46.730  99.130  41.220  1.00  0.00           H
ATOM    577  HB  ILE A 335      47.600 100.280  38.640  1.00  0.00           H
ATOM    578 1HG1 ILE A 335      48.730 101.360  40.450  1.00  0.00           H
ATOM    579 2HG1 ILE A 335      47.340 101.380  41.460  1.00  0.00           H
ATOM    580 1HG2 ILE A 335      45.700 101.900  38.650  1.00  0.00           H
ATOM    581 2HG2 ILE A 335      45.240 100.150  38.360  1.00  0.00           H
ATOM    582 3HG2 ILE A 335      44.970 100.860  39.910  1.00  0.00           H
ATOM    583  HD1 ILE A 335      48.090 103.690  40.650  1.00  0.00           H
ATOM    584  HD2 ILE A 335      47.680 103.180  39.060  1.00  0.00           H
ATOM    585  HD3 ILE A 335      46.460 103.360  40.280  1.00  0.00           H
ATOM    586  N   ALA A 336      44.930  97.700  40.260  1.00  0.00           N
ATOM    587  CA  ALA A 336      43.890  96.720  39.780  1.00  0.00           C
ATOM    588  C   ALA A 336      42.430  97.220  40.060  1.00  0.00           C
ATOM    589  O   ALA A 336      42.090  97.940  41.020  1.00  0.00           O
ATOM    590  CB  ALA A 336      44.150  95.300  40.370  1.00  0.00           C
ATOM    591  H   ALA A 336      44.650  98.280  41.050  1.00  0.00           H
ATOM    592  HA  ALA A 336      43.970  96.740  38.690  1.00  0.00           H
ATOM    593  HB1 ALA A 336      43.450  94.600  39.920  1.00  0.00           H
ATOM    594  HB2 ALA A 336      45.120  94.960  40.000  1.00  0.00           H
ATOM    595  HB3 ALA A 336      44.130  95.340  41.460  1.00  0.00           H
ATOM    596  N   VAL A 337      41.610  96.800  39.160  1.00  0.00           N
ATOM    597  CA  VAL A 337      40.120  96.990  39.260  1.00  0.00           C
ATOM    598  C   VAL A 337      39.220  95.770  38.840  1.00  0.00           C
ATOM    599  O   VAL A 337      39.640  94.990  37.990  1.00  0.00           O
ATOM    600  CB  VAL A 337      39.670  98.230  38.510  1.00  0.00           C
ATOM    601  CG1 VAL A 337      40.470  99.510  38.740  1.00  0.00           C
ATOM    602  CG2 VAL A 337      39.730  98.080  37.000  1.00  0.00           C
ATOM    603  H   VAL A 337      41.940  96.120  38.490  1.00  0.00           H
ATOM    604  HA  VAL A 337      39.920  97.150  40.320  1.00  0.00           H
ATOM    605  HB  VAL A 337      38.640  98.450  38.790  1.00  0.00           H
ATOM    606 1HG1 VAL A 337      40.470  99.850  39.780  1.00  0.00           H
ATOM    607 2HG1 VAL A 337      41.520  99.340  38.530  1.00  0.00           H
ATOM    608 3HG1 VAL A 337      40.180 100.300  38.030  1.00  0.00           H
ATOM    609 1HG2 VAL A 337      40.670  97.690  36.600  1.00  0.00           H
ATOM    610 2HG2 VAL A 337      38.850  97.510  36.700  1.00  0.00           H
ATOM    611 3HG2 VAL A 337      39.530  99.000  36.460  1.00  0.00           H
ATOM    612  N   VAL A 338      38.000  95.780  39.420  1.00  0.00           N
ATOM    613  CA  VAL A 338      36.920  94.710  39.020  1.00  0.00           C
ATOM    614  C   VAL A 338      35.540  95.410  38.830  1.00  0.00           C
ATOM    615  O   VAL A 338      35.080  96.240  39.680  1.00  0.00           O
ATOM    616  CB  VAL A 338      36.860  93.620  40.080  1.00  0.00           C
ATOM    617  CG1 VAL A 338      35.590  92.740  39.930  1.00  0.00           C
ATOM    618  CG2 VAL A 338      38.050  92.700  39.890  1.00  0.00           C
ATOM    619  H   VAL A 338      37.740  96.460  40.110  1.00  0.00           H
ATOM    620  HA  VAL A 338      37.240  94.180  38.130  1.00  0.00           H
ATOM    621  HB  VAL A 338      36.890  94.140  41.040  1.00  0.00           H
ATOM    622 1HG1 VAL A 338      34.770  93.350  40.320  1.00  0.00           H
ATOM    623 2HG1 VAL A 338      35.440  92.500  38.880  1.00  0.00           H
ATOM    624 3HG1 VAL A 338      35.600  91.800  40.500  1.00  0.00           H
ATOM    625 1HG2 VAL A 338      38.960  93.220  40.180  1.00  0.00           H
ATOM    626 2HG2 VAL A 338      37.910  91.790  40.490  1.00  0.00           H
ATOM    627 3HG2 VAL A 338      38.160  92.490  38.830  1.00  0.00           H
ATOM    628  N   ASN A 339      34.880  95.190  37.650  1.00  0.00           N
ATOM    629  CA  ASN A 339      33.630  95.910  37.180  1.00  0.00           C
ATOM    630  C   ASN A 339      32.710  95.010  36.390  1.00  0.00           C
ATOM    631  O   ASN A 339      33.060  93.830  36.160  1.00  0.00           O
ATOM    632  CB  ASN A 339      34.010  97.230  36.520  1.00  0.00           C
ATOM    633  CG  ASN A 339      34.710  97.100  35.180  1.00  0.00           C
ATOM    634  ND2 ASN A 339      35.340  98.170  34.780  1.00  0.00           N
ATOM    635  OD1 ASN A 339      34.370  96.200  34.470  1.00  0.00           O
ATOM    636  H   ASN A 339      35.290  94.390  37.170  1.00  0.00           H
ATOM    637  HA  ASN A 339      33.120  96.110  38.120  1.00  0.00           H
ATOM    638  HB1 ASN A 339      34.720  97.650  37.240  1.00  0.00           H
ATOM    639  HB2 ASN A 339      33.250  98.000  36.450  1.00  0.00           H
ATOM    640 1HD2 ASN A 339      35.570  98.940  35.400  1.00  0.00           H
ATOM    641 2HD2 ASN A 339      35.580  98.240  33.810  1.00  0.00           H
ATOM    642  N   GLU A 340      31.540  95.520  35.940  1.00  0.00           N
ATOM    643  CA  GLU A 340      30.560  94.650  35.270  1.00  0.00           C
ATOM    644  C   GLU A 340      31.000  94.200  33.840  1.00  0.00           C
ATOM    645  O   GLU A 340      30.340  93.370  33.150  1.00  0.00           O
ATOM    646  CB  GLU A 340      29.230  95.380  35.200  1.00  0.00           C
ATOM    647  CG  GLU A 340      29.240  96.510  34.220  1.00  0.00           C
ATOM    648  CD  GLU A 340      27.870  97.290  34.360  1.00  0.00           C
ATOM    649  OE1 GLU A 340      26.950  96.930  33.600  1.00  0.00           O
ATOM    650  OE2 GLU A 340      27.760  98.230  35.170  1.00  0.00           O
ATOM    651  H   GLU A 340      31.400  96.500  36.140  1.00  0.00           H
ATOM    652  HA  GLU A 340      30.560  93.720  35.840  1.00  0.00           H
ATOM    653  HB1 GLU A 340      29.010  95.670  36.230  1.00  0.00           H
ATOM    654  HB2 GLU A 340      28.460  94.710  34.850  1.00  0.00           H
ATOM    655  HG1 GLU A 340      29.340  96.100  33.220  1.00  0.00           H
ATOM    656  HG2 GLU A 340      30.010  97.260  34.400  1.00  0.00           H
ATOM    657  N   HIS A 341      32.110  94.840  33.350  1.00  0.00           N
ATOM    658  CA  HIS A 341      32.830  94.530  32.120  1.00  0.00           C
ATOM    659  C   HIS A 341      34.210  93.870  32.200  1.00  0.00           C
ATOM    660  O   HIS A 341      35.010  93.700  31.250  1.00  0.00           O
ATOM    661  CB  HIS A 341      32.820  95.780  31.210  1.00  0.00           C
ATOM    662  CG  HIS A 341      31.680  96.760  31.320  1.00  0.00           C
ATOM    663  CD2 HIS A 341      31.820  98.020  31.880  1.00  0.00           C
ATOM    664  ND1 HIS A 341      30.420  96.570  30.780  1.00  0.00           N
ATOM    665  CE1 HIS A 341      29.810  97.760  31.030  1.00  0.00           C
ATOM    666  NE2 HIS A 341      30.620  98.670  31.610  1.00  0.00           N
ATOM    667  H   HIS A 341      32.540  95.490  33.980  1.00  0.00           H
ATOM    668  HA  HIS A 341      32.160  93.770  31.730  1.00  0.00           H
ATOM    669  HB1 HIS A 341      33.010  95.480  30.180  1.00  0.00           H
ATOM    670  HB2 HIS A 341      33.690  96.330  31.570  1.00  0.00           H
ATOM    671  HD2 HIS A 341      32.720  98.450  32.310  1.00  0.00           H
ATOM    672  HE1 HIS A 341      28.820  98.010  30.660  1.00  0.00           H
ATOM    673  HE2 HIS A 341      30.420  99.660  31.690  1.00  0.00           H
ATOM    674  N   GLY A 342      34.640  93.390  33.410  1.00  0.00           N
ATOM    675  CA  GLY A 342      35.800  92.440  33.520  1.00  0.00           C
ATOM    676  C   GLY A 342      36.490  92.580  34.920  1.00  0.00           C
ATOM    677  O   GLY A 342      35.950  93.190  35.870  1.00  0.00           O
ATOM    678  H   GLY A 342      34.250  93.830  34.230  1.00  0.00           H
ATOM    679  HA1 GLY A 342      36.510  92.730  32.740  1.00  0.00           H
ATOM    680  HA2 GLY A 342      35.440  91.450  33.280  1.00  0.00           H
ATOM    681  N   ARG A 343      37.660  91.960  34.980  1.00  0.00           N
ATOM    682  CA  ARG A 343      38.630  92.080  36.000  1.00  0.00           C
ATOM    683  C   ARG A 343      39.990  92.350  35.380  1.00  0.00           C
ATOM    684  O   ARG A 343      40.220  91.730  34.320  1.00  0.00           O
ATOM    685  CB  ARG A 343      38.680  90.780  36.810  1.00  0.00           C
ATOM    686  CG  ARG A 343      37.320  90.270  37.230  1.00  0.00           C
ATOM    687  CD  ARG A 343      37.610  89.270  38.300  1.00  0.00           C
ATOM    688  NE  ARG A 343      36.280  88.780  38.800  1.00  0.00           N
ATOM    689  CZ  ARG A 343      35.930  87.590  39.060  1.00  0.00           C
ATOM    690  NH1 ARG A 343      36.840  86.640  39.000  1.00  0.00           N
ATOM    691  NH2 ARG A 343      34.740  87.260  39.360  1.00  0.00           N
ATOM    692  H   ARG A 343      38.020  91.390  34.220  1.00  0.00           H
ATOM    693  HA  ARG A 343      38.310  92.840  36.720  1.00  0.00           H
ATOM    694  HB1 ARG A 343      39.160  91.030  37.760  1.00  0.00           H
ATOM    695  HB2 ARG A 343      39.200  90.030  36.220  1.00  0.00           H
ATOM    696  HG1 ARG A 343      36.760  89.830  36.400  1.00  0.00           H
ATOM    697  HG2 ARG A 343      36.800  91.120  37.660  1.00  0.00           H
ATOM    698  HD1 ARG A 343      38.240  89.760  39.040  1.00  0.00           H
ATOM    699  HD2 ARG A 343      38.190  88.440  37.890  1.00  0.00           H
ATOM    700  HE  ARG A 343      35.520  89.430  38.700  1.00  0.00           H
ATOM    701 1HH1 ARG A 343      37.800  86.880  38.790  1.00  0.00           H
ATOM    702 2HH1 ARG A 343      36.640  85.660  39.000  1.00  0.00           H
ATOM    703 1HH2 ARG A 343      34.030  87.950  39.530  1.00  0.00           H
ATOM    704 2HH2 ARG A 343      34.700  86.260  39.550  1.00  0.00           H
ATOM    705  N   PHE A 344      40.810  93.230  35.910  1.00  0.00           N
ATOM    706  CA  PHE A 344      42.050  93.720  35.290  1.00  0.00           C
ATOM    707  C   PHE A 344      43.190  94.090  36.330  1.00  0.00           C
ATOM    708  O   PHE A 344      42.980  94.810  37.300  1.00  0.00           O
ATOM    709  CB  PHE A 344      41.700  94.980  34.460  1.00  0.00           C
ATOM    710  CG  PHE A 344      40.290  95.130  33.880  1.00  0.00           C
ATOM    711  CD1 PHE A 344      39.130  95.420  34.650  1.00  0.00           C
ATOM    712  CD2 PHE A 344      40.150  94.960  32.490  1.00  0.00           C
ATOM    713  CE1 PHE A 344      37.820  95.440  34.120  1.00  0.00           C
ATOM    714  CE2 PHE A 344      38.840  94.940  31.940  1.00  0.00           C
ATOM    715  CZ  PHE A 344      37.710  95.200  32.750  1.00  0.00           C
ATOM    716  H   PHE A 344      40.610  93.730  36.760  1.00  0.00           H
ATOM    717  HA  PHE A 344      42.490  92.990  34.620  1.00  0.00           H
ATOM    718  HB1 PHE A 344      42.410  95.110  33.640  1.00  0.00           H
ATOM    719  HB2 PHE A 344      41.900  95.830  35.130  1.00  0.00           H
ATOM    720  HD1 PHE A 344      39.320  95.780  35.650  1.00  0.00           H
ATOM    721  HD2 PHE A 344      41.000  94.690  31.880  1.00  0.00           H
ATOM    722  HE1 PHE A 344      36.900  95.680  34.640  1.00  0.00           H
ATOM    723  HE2 PHE A 344      38.760  94.780  30.880  1.00  0.00           H
ATOM    724  HZ  PHE A 344      36.820  95.280  32.130  1.00  0.00           H
ATOM    725  N   PHE A 345      44.380  93.730  36.030  1.00  0.00           N
ATOM    726  CA  PHE A 345      45.510  94.550  36.460  1.00  0.00           C
ATOM    727  C   PHE A 345      45.660  95.710  35.470  1.00  0.00           C
ATOM    728  O   PHE A 345      45.430  95.520  34.280  1.00  0.00           O
ATOM    729  CB  PHE A 345      46.700  93.490  36.600  1.00  0.00           C
ATOM    730  CG  PHE A 345      47.980  94.160  37.050  1.00  0.00           C
ATOM    731  CD1 PHE A 345      49.080  94.410  36.170  1.00  0.00           C
ATOM    732  CD2 PHE A 345      48.080  94.460  38.400  1.00  0.00           C
ATOM    733  CE1 PHE A 345      50.320  94.850  36.750  1.00  0.00           C
ATOM    734  CE2 PHE A 345      49.330  94.820  38.980  1.00  0.00           C
ATOM    735  CZ  PHE A 345      50.440  95.010  38.140  1.00  0.00           C
ATOM    736  H   PHE A 345      44.530  93.250  35.140  1.00  0.00           H
ATOM    737  HA  PHE A 345      45.340  95.030  37.440  1.00  0.00           H
ATOM    738  HB1 PHE A 345      46.970  92.980  35.670  1.00  0.00           H
ATOM    739  HB2 PHE A 345      46.420  92.720  37.310  1.00  0.00           H
ATOM    740  HD1 PHE A 345      48.920  94.220  35.130  1.00  0.00           H
ATOM    741  HD2 PHE A 345      47.260  94.270  39.090  1.00  0.00           H
ATOM    742  HE1 PHE A 345      51.160  95.040  36.110  1.00  0.00           H
ATOM    743  HE2 PHE A 345      49.560  94.810  40.030  1.00  0.00           H
ATOM    744  HZ  PHE A 345      51.400  95.210  38.590  1.00  0.00           H
ATOM    745  N   LEU A 346      46.230  96.840  35.830  1.00  0.00           N
ATOM    746  CA  LEU A 346      46.660  97.870  34.880  1.00  0.00           C
ATOM    747  C   LEU A 346      48.080  98.350  35.150  1.00  0.00           C
ATOM    748  O   LEU A 346      48.320  98.740  36.350  1.00  0.00           O
ATOM    749  CB  LEU A 346      45.690  98.980  34.720  1.00  0.00           C
ATOM    750  CG  LEU A 346      46.190 100.070  33.770  1.00  0.00           C
ATOM    751  CD1 LEU A 346      46.260  99.510  32.310  1.00  0.00           C
ATOM    752  CD2 LEU A 346      45.160 101.180  33.730  1.00  0.00           C
ATOM    753  H   LEU A 346      46.450  96.990  36.800  1.00  0.00           H
ATOM    754  HA  LEU A 346      46.670  97.380  33.910  1.00  0.00           H
ATOM    755  HB1 LEU A 346      45.530  99.470  35.680  1.00  0.00           H
ATOM    756  HB2 LEU A 346      44.770  98.540  34.350  1.00  0.00           H
ATOM    757  HG  LEU A 346      47.110 100.580  34.050  1.00  0.00           H
ATOM    758 1HD1 LEU A 346      47.050  98.760  32.280  1.00  0.00           H
ATOM    759 2HD1 LEU A 346      45.300  99.220  31.900  1.00  0.00           H
ATOM    760 3HD1 LEU A 346      46.520 100.370  31.700  1.00  0.00           H
ATOM    761 1HD2 LEU A 346      45.270 101.860  32.900  1.00  0.00           H
ATOM    762 2HD2 LEU A 346      44.120 100.820  33.780  1.00  0.00           H
ATOM    763 3HD2 LEU A 346      45.270 101.750  34.650  1.00  0.00           H
ATOM    764  N   ARG A 347      49.090  98.080  34.310  1.00  0.00           N
ATOM    765  CA  ARG A 347      50.520  98.220  34.570  1.00  0.00           C
ATOM    766  C   ARG A 347      50.750  99.700  34.890  1.00  0.00           C
ATOM    767  O   ARG A 347      50.260 100.590  34.150  1.00  0.00           O
ATOM    768  CB  ARG A 347      51.210  98.000  33.200  1.00  0.00           C
ATOM    769  CG  ARG A 347      51.590  96.530  32.930  1.00  0.00           C
ATOM    770  CD  ARG A 347      51.810  96.210  31.470  1.00  0.00           C
ATOM    771  NE  ARG A 347      52.280  94.820  31.180  1.00  0.00           N
ATOM    772  CZ  ARG A 347      52.500  94.320  29.980  1.00  0.00           C
ATOM    773  NH1 ARG A 347      52.350  95.010  28.910  1.00  0.00           N
ATOM    774  NH2 ARG A 347      52.920  93.140  29.910  1.00  0.00           N
ATOM    775  H   ARG A 347      48.900  97.400  33.580  1.00  0.00           H
ATOM    776  HA  ARG A 347      50.840  97.600  35.410  1.00  0.00           H
ATOM    777  HB1 ARG A 347      52.180  98.460  33.020  1.00  0.00           H
ATOM    778  HB2 ARG A 347      50.460  98.300  32.470  1.00  0.00           H
ATOM    779  HG1 ARG A 347      50.860  95.830  33.350  1.00  0.00           H
ATOM    780  HG2 ARG A 347      52.380  96.300  33.650  1.00  0.00           H
ATOM    781  HD1 ARG A 347      52.630  96.810  31.070  1.00  0.00           H
ATOM    782  HD2 ARG A 347      50.880  96.310  30.910  1.00  0.00           H
ATOM    783  HE  ARG A 347      52.510  94.300  32.010  1.00  0.00           H
ATOM    784 1HH1 ARG A 347      52.160  96.010  29.000  1.00  0.00           H
ATOM    785 2HH1 ARG A 347      52.740  94.640  28.060  1.00  0.00           H
ATOM    786 1HH2 ARG A 347      53.080  92.580  30.740  1.00  0.00           H
ATOM    787 2HH2 ARG A 347      53.070  92.690  29.010  1.00  0.00           H
ATOM    788  N   PRO A 348      51.550 100.080  35.930  1.00  0.00           N
ATOM    789  CA  PRO A 348      51.660 101.430  36.490  1.00  0.00           C
ATOM    790  C   PRO A 348      52.000 102.490  35.450  1.00  0.00           C
ATOM    791  O   PRO A 348      51.430 103.550  35.440  1.00  0.00           O
ATOM    792  CB  PRO A 348      52.770 101.310  37.590  1.00  0.00           C
ATOM    793  CG  PRO A 348      52.600  99.930  38.150  1.00  0.00           C
ATOM    794  CD  PRO A 348      52.030  99.130  36.970  1.00  0.00           C
ATOM    795  HA  PRO A 348      50.740 101.730  36.980  1.00  0.00           H
ATOM    796  HB1 PRO A 348      53.790 101.410  37.220  1.00  0.00           H
ATOM    797  HB2 PRO A 348      52.610 102.010  38.420  1.00  0.00           H
ATOM    798  HG1 PRO A 348      53.520  99.540  38.600  1.00  0.00           H
ATOM    799  HG2 PRO A 348      51.840  99.980  38.930  1.00  0.00           H
ATOM    800  HD1 PRO A 348      52.900  98.610  36.550  1.00  0.00           H
ATOM    801  HD2 PRO A 348      51.240  98.420  37.230  1.00  0.00           H
ATOM    802  N   GLU A 349      52.860 102.130  34.470  1.00  0.00           N
ATOM    803  CA  GLU A 349      53.300 103.060  33.440  1.00  0.00           C
ATOM    804  C   GLU A 349      52.220 103.390  32.380  1.00  0.00           C
ATOM    805  O   GLU A 349      52.420 104.170  31.440  1.00  0.00           O
ATOM    806  CB  GLU A 349      54.620 102.500  32.880  1.00  0.00           C
ATOM    807  CG  GLU A 349      55.880 102.490  33.730  1.00  0.00           C
ATOM    808  CD  GLU A 349      56.120 103.760  34.580  1.00  0.00           C
ATOM    809  OE1 GLU A 349      56.390 103.600  35.800  1.00  0.00           O
ATOM    810  OE2 GLU A 349      56.290 104.840  34.020  1.00  0.00           O
ATOM    811  H   GLU A 349      53.360 101.260  34.590  1.00  0.00           H
ATOM    812  HA  GLU A 349      53.440 104.000  33.990  1.00  0.00           H
ATOM    813  HB1 GLU A 349      54.850 103.200  32.090  1.00  0.00           H
ATOM    814  HB2 GLU A 349      54.550 101.610  32.260  1.00  0.00           H
ATOM    815  HG1 GLU A 349      56.780 102.280  33.150  1.00  0.00           H
ATOM    816  HG2 GLU A 349      55.850 101.610  34.380  1.00  0.00           H
ATOM    817  N   THR A 350      51.140 102.580  32.340  1.00  0.00           N
ATOM    818  CA  THR A 350      49.880 102.970  31.690  1.00  0.00           C
ATOM    819  C   THR A 350      48.850 103.560  32.750  1.00  0.00           C
ATOM    820  O   THR A 350      48.270 104.640  32.540  1.00  0.00           O
ATOM    821  CB  THR A 350      49.290 101.830  30.860  1.00  0.00           C
ATOM    822  CG2 THR A 350      48.180 102.410  29.960  1.00  0.00           C
ATOM    823  OG1 THR A 350      50.150 101.310  29.850  1.00  0.00           O
ATOM    824  H   THR A 350      51.070 101.870  33.060  1.00  0.00           H
ATOM    825  HA  THR A 350      49.990 103.760  30.950  1.00  0.00           H
ATOM    826  HB  THR A 350      48.910 100.980  31.440  1.00  0.00           H
ATOM    827  HG1 THR A 350      49.630 100.980  29.110  1.00  0.00           H
ATOM    828 1HG2 THR A 350      47.630 101.710  29.340  1.00  0.00           H
ATOM    829 2HG2 THR A 350      47.340 102.840  30.510  1.00  0.00           H
ATOM    830 3HG2 THR A 350      48.720 103.180  29.400  1.00  0.00           H
ATOM    831  N   ALA A 351      48.690 102.990  33.930  1.00  0.00           N
ATOM    832  CA  ALA A 351      47.800 103.480  34.880  1.00  0.00           C
ATOM    833  C   ALA A 351      47.970 104.960  35.310  1.00  0.00           C
ATOM    834  O   ALA A 351      47.010 105.640  35.420  1.00  0.00           O
ATOM    835  CB  ALA A 351      47.880 102.600  36.140  1.00  0.00           C
ATOM    836  H   ALA A 351      49.330 102.280  34.240  1.00  0.00           H
ATOM    837  HA  ALA A 351      46.810 103.290  34.480  1.00  0.00           H
ATOM    838  HB1 ALA A 351      48.190 101.580  35.880  1.00  0.00           H
ATOM    839  HB2 ALA A 351      48.710 102.900  36.790  1.00  0.00           H
ATOM    840  HB3 ALA A 351      46.950 102.640  36.720  1.00  0.00           H
ATOM    841  N   LEU A 352      49.190 105.420  35.600  1.00  0.00           N
ATOM    842  CA  LEU A 352      49.390 106.890  35.940  1.00  0.00           C
ATOM    843  C   LEU A 352      49.720 107.830  34.700  1.00  0.00           C
ATOM    844  O   LEU A 352      50.070 109.020  34.910  1.00  0.00           O
ATOM    845  CB  LEU A 352      50.560 106.960  36.950  1.00  0.00           C
ATOM    846  CG  LEU A 352      50.400 106.340  38.400  1.00  0.00           C
ATOM    847  CD1 LEU A 352      50.340 104.840  38.420  1.00  0.00           C
ATOM    848  CD2 LEU A 352      51.620 106.790  39.260  1.00  0.00           C
ATOM    849  H   LEU A 352      49.980 104.800  35.480  1.00  0.00           H
ATOM    850  HA  LEU A 352      48.540 107.300  36.500  1.00  0.00           H
ATOM    851  HB1 LEU A 352      50.880 107.990  37.120  1.00  0.00           H
ATOM    852  HB2 LEU A 352      51.430 106.510  36.460  1.00  0.00           H
ATOM    853  HG  LEU A 352      49.460 106.720  38.800  1.00  0.00           H
ATOM    854 1HD1 LEU A 352      51.010 104.550  37.600  1.00  0.00           H
ATOM    855 2HD1 LEU A 352      50.470 104.410  39.410  1.00  0.00           H
ATOM    856 3HD1 LEU A 352      49.370 104.450  38.110  1.00  0.00           H
ATOM    857 1HD2 LEU A 352      51.580 106.370  40.260  1.00  0.00           H
ATOM    858 2HD2 LEU A 352      52.480 106.360  38.750  1.00  0.00           H
ATOM    859 3HD2 LEU A 352      51.610 107.880  39.190  1.00  0.00           H
ATOM    860  N   ALA A 353      49.570 107.290  33.500  1.00  0.00           N
ATOM    861  CA  ALA A 353      50.000 107.970  32.320  1.00  0.00           C
ATOM    862  C   ALA A 353      48.900 108.180  31.200  1.00  0.00           C
ATOM    863  O   ALA A 353      48.880 109.250  30.520  1.00  0.00           O
ATOM    864  CB  ALA A 353      51.250 107.310  31.770  1.00  0.00           C
ATOM    865  H   ALA A 353      49.280 106.320  33.460  1.00  0.00           H
ATOM    866  HA  ALA A 353      50.390 108.940  32.640  1.00  0.00           H
ATOM    867  HB1 ALA A 353      50.870 106.330  31.460  1.00  0.00           H
ATOM    868  HB2 ALA A 353      51.680 107.980  31.030  1.00  0.00           H
ATOM    869  HB3 ALA A 353      52.000 107.200  32.560  1.00  0.00           H
ATOM    870  N   ASP A 354      47.890 107.260  31.200  1.00  0.00           N
ATOM    871  CA  ASP A 354      46.790 107.340  30.220  1.00  0.00           C
ATOM    872  C   ASP A 354      45.830 108.500  30.520  1.00  0.00           C
ATOM    873  O   ASP A 354      45.350 108.730  31.650  1.00  0.00           O
ATOM    874  CB  ASP A 354      46.110 105.960  30.140  1.00  0.00           C
ATOM    875  CG  ASP A 354      44.840 105.940  29.300  1.00  0.00           C
ATOM    876  OD1 ASP A 354      44.820 105.660  28.060  1.00  0.00           O
ATOM    877  OD2 ASP A 354      43.750 106.230  29.870  1.00  0.00           O
ATOM    878  H   ASP A 354      48.040 106.420  31.750  1.00  0.00           H
ATOM    879  HA  ASP A 354      47.270 107.530  29.260  1.00  0.00           H
ATOM    880  HB1 ASP A 354      45.800 105.800  31.170  1.00  0.00           H
ATOM    881  HB2 ASP A 354      46.760 105.160  29.770  1.00  0.00           H
ATOM    882  N   PRO A 355      45.510 109.370  29.510  1.00  0.00           N
ATOM    883  CA  PRO A 355      44.600 110.520  29.770  1.00  0.00           C
ATOM    884  C   PRO A 355      43.090 110.260  30.050  1.00  0.00           C
ATOM    885  O   PRO A 355      42.380 111.160  30.520  1.00  0.00           O
ATOM    886  CB  PRO A 355      44.700 111.340  28.530  1.00  0.00           C
ATOM    887  CG  PRO A 355      45.140 110.390  27.430  1.00  0.00           C
ATOM    888  CD  PRO A 355      45.930 109.300  28.140  1.00  0.00           C
ATOM    889  HA  PRO A 355      44.920 111.110  30.620  1.00  0.00           H
ATOM    890  HB1 PRO A 355      43.810 111.900  28.280  1.00  0.00           H
ATOM    891  HB2 PRO A 355      45.420 112.150  28.700  1.00  0.00           H
ATOM    892  HG1 PRO A 355      44.280 109.910  26.990  1.00  0.00           H
ATOM    893  HG2 PRO A 355      45.720 110.980  26.710  1.00  0.00           H
ATOM    894  HD1 PRO A 355      45.790 108.390  27.580  1.00  0.00           H
ATOM    895  HD2 PRO A 355      46.990 109.590  28.140  1.00  0.00           H
ATOM    896  N   GLN A 356      42.620 109.030  30.020  1.00  0.00           N
ATOM    897  CA  GLN A 356      41.290 108.440  30.310  1.00  0.00           C
ATOM    898  C   GLN A 356      41.160 107.790  31.730  1.00  0.00           C
ATOM    899  O   GLN A 356      40.240 108.120  32.470  1.00  0.00           O
ATOM    900  CB  GLN A 356      40.850 107.410  29.240  1.00  0.00           C
ATOM    901  CG  GLN A 356      41.550 107.560  27.890  1.00  0.00           C
ATOM    902  CD  GLN A 356      41.240 106.320  27.090  1.00  0.00           C
ATOM    903  NE2 GLN A 356      42.160 105.360  26.950  1.00  0.00           N
ATOM    904  OE1 GLN A 356      40.140 106.160  26.560  1.00  0.00           O
ATOM    905  H   GLN A 356      43.260 108.350  29.630  1.00  0.00           H
ATOM    906  HA  GLN A 356      40.580 109.260  30.210  1.00  0.00           H
ATOM    907  HB1 GLN A 356      39.760 107.290  29.270  1.00  0.00           H
ATOM    908  HB2 GLN A 356      41.200 106.440  29.600  1.00  0.00           H
ATOM    909  HG1 GLN A 356      42.630 107.520  27.920  1.00  0.00           H
ATOM    910  HG2 GLN A 356      41.190 108.490  27.440  1.00  0.00           H
ATOM    911 1HE2 GLN A 356      43.090 105.460  27.350  1.00  0.00           H
ATOM    912 2HE2 GLN A 356      41.900 104.550  26.400  1.00  0.00           H
ATOM    913  N   PHE A 357      42.160 106.940  32.070  1.00  0.00           N
ATOM    914  CA  PHE A 357      42.100 106.300  33.370  1.00  0.00           C
ATOM    915  C   PHE A 357      42.560 107.330  34.510  1.00  0.00           C
ATOM    916  O   PHE A 357      42.110 107.240  35.630  1.00  0.00           O
ATOM    917  CB  PHE A 357      42.990 105.030  33.390  1.00  0.00           C
ATOM    918  CG  PHE A 357      42.810 104.100  34.540  1.00  0.00           C
ATOM    919  CD1 PHE A 357      41.640 103.280  34.510  1.00  0.00           C
ATOM    920  CD2 PHE A 357      43.710 103.990  35.690  1.00  0.00           C
ATOM    921  CE1 PHE A 357      41.490 102.290  35.490  1.00  0.00           C
ATOM    922  CE2 PHE A 357      43.450 103.050  36.710  1.00  0.00           C
ATOM    923  CZ  PHE A 357      42.330 102.210  36.610  1.00  0.00           C
ATOM    924  H   PHE A 357      42.800 106.720  31.340  1.00  0.00           H
ATOM    925  HA  PHE A 357      41.080 106.030  33.610  1.00  0.00           H
ATOM    926  HB1 PHE A 357      44.050 105.210  33.230  1.00  0.00           H
ATOM    927  HB2 PHE A 357      42.670 104.470  32.510  1.00  0.00           H
ATOM    928  HD1 PHE A 357      40.770 103.480  33.900  1.00  0.00           H
ATOM    929  HD2 PHE A 357      44.610 104.600  35.690  1.00  0.00           H
ATOM    930  HE1 PHE A 357      40.610 101.650  35.530  1.00  0.00           H
ATOM    931  HE2 PHE A 357      44.120 102.970  37.560  1.00  0.00           H
ATOM    932  HZ  PHE A 357      42.140 101.490  37.410  1.00  0.00           H
ATOM    933  N   VAL A 358      43.410 108.350  34.180  1.00  0.00           N
ATOM    934  CA  VAL A 358      43.790 109.390  35.170  1.00  0.00           C
ATOM    935  C   VAL A 358      42.610 110.310  35.390  1.00  0.00           C
ATOM    936  O   VAL A 358      42.360 110.570  36.570  1.00  0.00           O
ATOM    937  CB  VAL A 358      45.070 110.090  34.730  1.00  0.00           C
ATOM    938  CG1 VAL A 358      45.350 111.470  35.190  1.00  0.00           C
ATOM    939  CG2 VAL A 358      46.340 109.230  35.020  1.00  0.00           C
ATOM    940  H   VAL A 358      43.680 108.520  33.210  1.00  0.00           H
ATOM    941  HA  VAL A 358      44.030 108.920  36.120  1.00  0.00           H
ATOM    942  HB  VAL A 358      44.940 110.240  33.660  1.00  0.00           H
ATOM    943 1HG1 VAL A 358      45.400 111.590  36.270  1.00  0.00           H
ATOM    944 2HG1 VAL A 358      46.310 111.690  34.740  1.00  0.00           H
ATOM    945 3HG1 VAL A 358      44.590 112.170  34.820  1.00  0.00           H
ATOM    946 1HG2 VAL A 358      46.290 108.910  36.060  1.00  0.00           H
ATOM    947 2HG2 VAL A 358      46.270 108.300  34.460  1.00  0.00           H
ATOM    948 3HG2 VAL A 358      47.240 109.820  34.910  1.00  0.00           H
ATOM    949  N   ALA A 359      41.960 110.630  34.240  1.00  0.00           N
ATOM    950  CA  ALA A 359      40.690 111.270  34.390  1.00  0.00           C
ATOM    951  C   ALA A 359      39.610 110.460  35.200  1.00  0.00           C
ATOM    952  O   ALA A 359      38.950 111.060  36.020  1.00  0.00           O
ATOM    953  CB  ALA A 359      40.120 111.630  33.000  1.00  0.00           C
ATOM    954  H   ALA A 359      42.250 110.230  33.360  1.00  0.00           H
ATOM    955  HA  ALA A 359      40.820 112.200  34.950  1.00  0.00           H
ATOM    956  HB1 ALA A 359      39.170 112.140  33.140  1.00  0.00           H
ATOM    957  HB2 ALA A 359      40.730 112.350  32.470  1.00  0.00           H
ATOM    958  HB3 ALA A 359      39.980 110.730  32.390  1.00  0.00           H
ATOM    959  N   TRP A 360      39.600 109.090  35.100  1.00  0.00           N
ATOM    960  CA  TRP A 360      38.670 108.300  35.890  1.00  0.00           C
ATOM    961  C   TRP A 360      39.000 108.250  37.410  1.00  0.00           C
ATOM    962  O   TRP A 360      38.130 108.410  38.260  1.00  0.00           O
ATOM    963  CB  TRP A 360      38.510 106.930  35.220  1.00  0.00           C
ATOM    964  CG  TRP A 360      37.620 106.000  36.010  1.00  0.00           C
ATOM    965  CD1 TRP A 360      36.260 106.090  36.050  1.00  0.00           C
ATOM    966  CD2 TRP A 360      38.010 104.810  36.780  1.00  0.00           C
ATOM    967  CE2 TRP A 360      36.790 104.220  37.250  1.00  0.00           C
ATOM    968  CE3 TRP A 360      39.200 104.260  37.180  1.00  0.00           C
ATOM    969  NE1 TRP A 360      35.790 105.040  36.740  1.00  0.00           N
ATOM    970  CZ2 TRP A 360      36.760 103.090  38.080  1.00  0.00           C
ATOM    971  CZ3 TRP A 360      39.220 103.160  38.040  1.00  0.00           C
ATOM    972  CH2 TRP A 360      38.020 102.580  38.420  1.00  0.00           C
ATOM    973  H   TRP A 360      40.140 108.640  34.380  1.00  0.00           H
ATOM    974  HA  TRP A 360      37.700 108.780  35.760  1.00  0.00           H
ATOM    975  HB1 TRP A 360      39.460 106.400  35.170  1.00  0.00           H
ATOM    976  HB2 TRP A 360      38.020 107.180  34.290  1.00  0.00           H
ATOM    977  HD1 TRP A 360      35.690 106.880  35.560  1.00  0.00           H
ATOM    978  HE1 TRP A 360      34.810 104.790  36.770  1.00  0.00           H
ATOM    979  HE3 TRP A 360      40.120 104.730  36.850  1.00  0.00           H
ATOM    980  HZ2 TRP A 360      35.820 102.650  38.410  1.00  0.00           H
ATOM    981  HZ3 TRP A 360      40.160 102.840  38.470  1.00  0.00           H
ATOM    982  HH2 TRP A 360      38.100 101.780  39.120  1.00  0.00           H
ATOM    983  N   LEU A 361      40.260 108.050  37.830  1.00  0.00           N
ATOM    984  CA  LEU A 361      40.760 108.080  39.210  1.00  0.00           C
ATOM    985  C   LEU A 361      40.400 109.460  39.770  1.00  0.00           C
ATOM    986  O   LEU A 361      39.790 109.500  40.880  1.00  0.00           O
ATOM    987  CB  LEU A 361      42.270 107.830  39.170  1.00  0.00           C
ATOM    988  CG  LEU A 361      42.740 106.420  38.780  1.00  0.00           C
ATOM    989  CD1 LEU A 361      44.330 106.400  38.680  1.00  0.00           C
ATOM    990  CD2 LEU A 361      42.240 105.270  39.590  1.00  0.00           C
ATOM    991  H   LEU A 361      40.940 107.730  37.160  1.00  0.00           H
ATOM    992  HA  LEU A 361      40.230 107.360  39.840  1.00  0.00           H
ATOM    993  HB1 LEU A 361      42.540 108.060  40.200  1.00  0.00           H
ATOM    994  HB2 LEU A 361      42.720 108.570  38.490  1.00  0.00           H
ATOM    995  HG  LEU A 361      42.230 106.200  37.840  1.00  0.00           H
ATOM    996 1HD1 LEU A 361      44.680 105.740  39.470  1.00  0.00           H
ATOM    997 2HD1 LEU A 361      44.790 106.130  37.730  1.00  0.00           H
ATOM    998 3HD1 LEU A 361      44.670 107.420  38.860  1.00  0.00           H
ATOM    999 1HD2 LEU A 361      42.670 105.250  40.580  1.00  0.00           H
ATOM   1000 2HD2 LEU A 361      41.150 105.280  39.560  1.00  0.00           H
ATOM   1001 3HD2 LEU A 361      42.490 104.350  39.060  1.00  0.00           H
ATOM   1002  N   GLY A 362      40.490 110.540  38.980  1.00  0.00           N
ATOM   1003  CA  GLY A 362      40.200 111.940  39.460  1.00  0.00           C
ATOM   1004  C   GLY A 362      38.740 112.400  39.330  1.00  0.00           C
ATOM   1005  O   GLY A 362      38.460 113.550  39.730  1.00  0.00           O
ATOM   1006  H   GLY A 362      40.750 110.500  38.000  1.00  0.00           H
ATOM   1007  HA1 GLY A 362      40.860 112.670  39.010  1.00  0.00           H
ATOM   1008  HA2 GLY A 362      40.360 111.930  40.530  1.00  0.00           H
ATOM   1009  N   ASP A 363      37.820 111.550  38.880  1.00  0.00           N
ATOM   1010  CA  ASP A 363      36.430 111.750  38.640  1.00  0.00           C
ATOM   1011  C   ASP A 363      35.580 111.660  39.940  1.00  0.00           C
ATOM   1012  O   ASP A 363      35.500 110.580  40.610  1.00  0.00           O
ATOM   1013  CB  ASP A 363      35.900 110.880  37.460  1.00  0.00           C
ATOM   1014  CG  ASP A 363      34.610 111.460  36.690  1.00  0.00           C
ATOM   1015  OD1 ASP A 363      33.790 112.070  37.400  1.00  0.00           O
ATOM   1016  OD2 ASP A 363      34.430 111.200  35.480  1.00  0.00           O
ATOM   1017  H   ASP A 363      38.150 110.690  38.490  1.00  0.00           H
ATOM   1018  HA  ASP A 363      36.260 112.730  38.210  1.00  0.00           H
ATOM   1019  HB1 ASP A 363      35.580 109.950  37.910  1.00  0.00           H
ATOM   1020  HB2 ASP A 363      36.620 110.710  36.660  1.00  0.00           H
ATOM   1021  N   GLU A 364      34.870 112.740  40.210  1.00  0.00           N
ATOM   1022  CA  GLU A 364      33.910 112.790  41.320  1.00  0.00           C
ATOM   1023  C   GLU A 364      32.440 112.420  40.980  1.00  0.00           C
ATOM   1024  O   GLU A 364      31.690 112.200  41.880  1.00  0.00           O
ATOM   1025  CB  GLU A 364      33.920 114.110  42.130  1.00  0.00           C
ATOM   1026  CG  GLU A 364      33.210 115.350  41.580  1.00  0.00           C
ATOM   1027  CD  GLU A 364      32.840 116.550  42.570  1.00  0.00           C
ATOM   1028  OE1 GLU A 364      32.740 117.700  42.100  1.00  0.00           O
ATOM   1029  OE2 GLU A 364      32.460 116.270  43.770  1.00  0.00           O
ATOM   1030  H   GLU A 364      34.990 113.580  39.670  1.00  0.00           H
ATOM   1031  HA  GLU A 364      34.270 112.080  42.060  1.00  0.00           H
ATOM   1032  HB1 GLU A 364      34.890 114.290  42.580  1.00  0.00           H
ATOM   1033  HB2 GLU A 364      33.410 113.850  43.060  1.00  0.00           H
ATOM   1034  HG1 GLU A 364      32.280 114.990  41.160  1.00  0.00           H
ATOM   1035  HG2 GLU A 364      33.700 115.580  40.630  1.00  0.00           H
ATOM   1036  N   THR A 365      32.230 112.100  39.680  1.00  0.00           N
ATOM   1037  CA  THR A 365      30.940 111.540  39.220  1.00  0.00           C
ATOM   1038  C   THR A 365      30.940 110.070  38.870  1.00  0.00           C
ATOM   1039  O   THR A 365      30.010 109.560  38.280  1.00  0.00           O
ATOM   1040  CB  THR A 365      30.270 112.430  38.170  1.00  0.00           C
ATOM   1041  CG2 THR A 365      29.920 113.750  38.850  1.00  0.00           C
ATOM   1042  OG1 THR A 365      31.070 112.670  37.000  1.00  0.00           O
ATOM   1043  H   THR A 365      33.010 112.230  39.060  1.00  0.00           H
ATOM   1044  HA  THR A 365      30.350 111.590  40.130  1.00  0.00           H
ATOM   1045  HB  THR A 365      29.350 111.970  37.810  1.00  0.00           H
ATOM   1046  HG1 THR A 365      32.010 112.510  37.160  1.00  0.00           H
ATOM   1047 1HG2 THR A 365      29.660 113.480  39.890  1.00  0.00           H
ATOM   1048 2HG2 THR A 365      30.740 114.460  38.870  1.00  0.00           H
ATOM   1049 3HG2 THR A 365      29.050 114.170  38.340  1.00  0.00           H
ATOM   1050  N   LYS A 366      32.110 109.390  39.080  1.00  0.00           N
ATOM   1051  CA  LYS A 366      32.260 107.940  38.960  1.00  0.00           C
ATOM   1052  C   LYS A 366      32.720 107.440  40.330  1.00  0.00           C
ATOM   1053  O   LYS A 366      33.590 108.020  40.930  1.00  0.00           O
ATOM   1054  CB  LYS A 366      33.320 107.660  37.880  1.00  0.00           C
ATOM   1055  CG  LYS A 366      32.900 108.180  36.480  1.00  0.00           C
ATOM   1056  CD  LYS A 366      31.700 107.460  35.810  1.00  0.00           C
ATOM   1057  CE  LYS A 366      30.950 108.220  34.720  1.00  0.00           C
ATOM   1058  NZ  LYS A 366      29.610 107.630  34.340  1.00  0.00           N
ATOM   1059  H   LYS A 366      32.880 109.830  39.560  1.00  0.00           H
ATOM   1060  HA  LYS A 366      31.300 107.470  38.760  1.00  0.00           H
ATOM   1061  HB1 LYS A 366      33.540 106.600  37.750  1.00  0.00           H
ATOM   1062  HB2 LYS A 366      34.260 108.030  38.300  1.00  0.00           H
ATOM   1063  HG1 LYS A 366      33.780 108.180  35.830  1.00  0.00           H
ATOM   1064  HG2 LYS A 366      32.620 109.240  36.560  1.00  0.00           H
ATOM   1065  HD1 LYS A 366      30.920 107.230  36.540  1.00  0.00           H
ATOM   1066  HD2 LYS A 366      32.030 106.520  35.350  1.00  0.00           H
ATOM   1067  HE1 LYS A 366      31.620 108.220  33.860  1.00  0.00           H
ATOM   1068  HE2 LYS A 366      30.830 109.290  34.940  1.00  0.00           H
ATOM   1069  HZ1 LYS A 366      29.680 106.760  33.820  1.00  0.00           H
ATOM   1070  HZ2 LYS A 366      29.000 107.470  35.130  1.00  0.00           H
ATOM   1071  HZ3 LYS A 366      29.160 108.250  33.680  1.00  0.00           H
ATOM   1072  N   LYS A 367      32.170 106.290  40.910  1.00  0.00           N
ATOM   1073  CA  LYS A 367      32.330 105.810  42.280  1.00  0.00           C
ATOM   1074  C   LYS A 367      33.200 104.590  42.430  1.00  0.00           C
ATOM   1075  O   LYS A 367      33.140 103.650  41.660  1.00  0.00           O
ATOM   1076  CB  LYS A 367      30.940 105.410  42.800  1.00  0.00           C
ATOM   1077  CG  LYS A 367      30.020 106.490  43.140  1.00  0.00           C
ATOM   1078  CD  LYS A 367      28.800 105.900  43.890  1.00  0.00           C
ATOM   1079  CE  LYS A 367      27.570 106.750  43.840  1.00  0.00           C
ATOM   1080  NZ  LYS A 367      27.040 106.940  42.510  1.00  0.00           N
ATOM   1081  H   LYS A 367      31.590 105.750  40.290  1.00  0.00           H
ATOM   1082  HA  LYS A 367      32.620 106.670  42.900  1.00  0.00           H
ATOM   1083  HB1 LYS A 367      30.990 104.710  43.650  1.00  0.00           H
ATOM   1084  HB2 LYS A 367      30.450 104.790  42.060  1.00  0.00           H
ATOM   1085  HG1 LYS A 367      29.710 107.130  42.320  1.00  0.00           H
ATOM   1086  HG2 LYS A 367      30.620 107.060  43.840  1.00  0.00           H
ATOM   1087  HD1 LYS A 367      29.190 105.900  44.920  1.00  0.00           H
ATOM   1088  HD2 LYS A 367      28.640 104.890  43.540  1.00  0.00           H
ATOM   1089  HE1 LYS A 367      27.970 107.690  44.230  1.00  0.00           H
ATOM   1090  HE2 LYS A 367      26.910 106.270  44.560  1.00  0.00           H
ATOM   1091  HZ1 LYS A 367      26.990 106.090  41.970  1.00  0.00           H
ATOM   1092  HZ2 LYS A 367      26.210 107.510  42.490  1.00  0.00           H
ATOM   1093  HZ3 LYS A 367      27.730 107.440  41.960  1.00  0.00           H
ATOM   1094  N   LYS A 368      33.910 104.470  43.600  1.00  0.00           N
ATOM   1095  CA  LYS A 368      34.930 103.410  43.880  1.00  0.00           C
ATOM   1096  C   LYS A 368      35.030 102.870  45.370  1.00  0.00           C
ATOM   1097  O   LYS A 368      35.080 103.560  46.410  1.00  0.00           O
ATOM   1098  CB  LYS A 368      36.310 103.940  43.520  1.00  0.00           C
ATOM   1099  CG  LYS A 368      36.480 104.490  42.070  1.00  0.00           C
ATOM   1100  CD  LYS A 368      36.390 106.000  42.090  1.00  0.00           C
ATOM   1101  CE  LYS A 368      36.580 106.400  40.600  1.00  0.00           C
ATOM   1102  NZ  LYS A 368      36.400 107.900  40.410  1.00  0.00           N
ATOM   1103  H   LYS A 368      33.880 105.310  44.160  1.00  0.00           H
ATOM   1104  HA  LYS A 368      34.650 102.610  43.190  1.00  0.00           H
ATOM   1105  HB1 LYS A 368      37.080 103.160  43.540  1.00  0.00           H
ATOM   1106  HB2 LYS A 368      36.600 104.710  44.220  1.00  0.00           H
ATOM   1107  HG1 LYS A 368      35.680 104.150  41.420  1.00  0.00           H
ATOM   1108  HG2 LYS A 368      37.450 104.300  41.610  1.00  0.00           H
ATOM   1109  HD1 LYS A 368      37.250 106.370  42.640  1.00  0.00           H
ATOM   1110  HD2 LYS A 368      35.430 106.330  42.520  1.00  0.00           H
ATOM   1111  HE1 LYS A 368      35.860 105.890  39.960  1.00  0.00           H
ATOM   1112  HE2 LYS A 368      37.560 106.130  40.220  1.00  0.00           H
ATOM   1113  HZ1 LYS A 368      36.910 108.280  39.620  1.00  0.00           H
ATOM   1114  HZ2 LYS A 368      35.430 108.190  40.500  1.00  0.00           H
ATOM   1115  HZ3 LYS A 368      36.840 108.400  41.170  1.00  0.00           H
ATOM   1116  N   SER A 369      35.300 101.580  45.430  1.00  0.00           N
ATOM   1117  CA  SER A 369      35.540 100.850  46.670  1.00  0.00           C
ATOM   1118  C   SER A 369      36.950 100.240  46.750  1.00  0.00           C
ATOM   1119  O   SER A 369      37.440  99.660  45.770  1.00  0.00           O
ATOM   1120  CB  SER A 369      34.440  99.840  46.970  1.00  0.00           C
ATOM   1121  OG  SER A 369      33.140 100.420  46.890  1.00  0.00           O
ATOM   1122  H   SER A 369      35.360 101.120  44.540  1.00  0.00           H
ATOM   1123  HA  SER A 369      35.570 101.560  47.510  1.00  0.00           H
ATOM   1124  HB1 SER A 369      34.660  99.330  47.900  1.00  0.00           H
ATOM   1125  HB2 SER A 369      34.440  99.040  46.220  1.00  0.00           H
ATOM   1126  HG  SER A 369      32.420  99.840  47.120  1.00  0.00           H
ATOM   1127  N   MET A 370      37.670 100.540  47.810  1.00  0.00           N
ATOM   1128  CA  MET A 370      39.060 100.270  48.130  1.00  0.00           C
ATOM   1129  C   MET A 370      39.330  99.310  49.310  1.00  0.00           C
ATOM   1130  O   MET A 370      38.420  99.050  50.130  1.00  0.00           O
ATOM   1131  CB  MET A 370      39.710 101.670  48.230  1.00  0.00           C
ATOM   1132  CG  MET A 370      39.730 102.410  46.960  1.00  0.00           C
ATOM   1133  SD  MET A 370      41.190 103.550  46.630  1.00  0.00           S
ATOM   1134  CE  MET A 370      42.520 102.360  46.500  1.00  0.00           C
ATOM   1135  H   MET A 370      37.180 101.080  48.520  1.00  0.00           H
ATOM   1136  HA  MET A 370      39.530  99.650  47.350  1.00  0.00           H
ATOM   1137  HB1 MET A 370      40.660 101.640  48.760  1.00  0.00           H
ATOM   1138  HB2 MET A 370      39.150 102.260  48.950  1.00  0.00           H
ATOM   1139  HG1 MET A 370      38.820 103.000  46.850  1.00  0.00           H
ATOM   1140  HG2 MET A 370      39.780 101.740  46.090  1.00  0.00           H
ATOM   1141  HE1 MET A 370      43.300 102.910  45.980  1.00  0.00           H
ATOM   1142  HE2 MET A 370      42.840 102.030  47.500  1.00  0.00           H
ATOM   1143  HE3 MET A 370      42.260 101.540  45.830  1.00  0.00           H
ATOM   1144  N   PHE A 371      40.640  99.020  49.500  1.00  0.00           N
ATOM   1145  CA  PHE A 371      41.310  98.710  50.810  1.00  0.00           C
ATOM   1146  C   PHE A 371      42.430  99.680  50.930  1.00  0.00           C
ATOM   1147  O   PHE A 371      43.240  99.870  49.990  1.00  0.00           O
ATOM   1148  CB  PHE A 371      41.810  97.270  50.890  1.00  0.00           C
ATOM   1149  CG  PHE A 371      42.440  96.940  52.250  1.00  0.00           C
ATOM   1150  CD1 PHE A 371      43.790  97.150  52.390  1.00  0.00           C
ATOM   1151  CD2 PHE A 371      41.730  96.260  53.270  1.00  0.00           C
ATOM   1152  CE1 PHE A 371      44.350  96.750  53.620  1.00  0.00           C
ATOM   1153  CE2 PHE A 371      42.290  95.800  54.420  1.00  0.00           C
ATOM   1154  CZ  PHE A 371      43.630  95.980  54.610  1.00  0.00           C
ATOM   1155  H   PHE A 371      41.220  99.210  48.690  1.00  0.00           H
ATOM   1156  HA  PHE A 371      40.640  98.950  51.620  1.00  0.00           H
ATOM   1157  HB1 PHE A 371      42.470  97.020  50.070  1.00  0.00           H
ATOM   1158  HB2 PHE A 371      40.890  96.690  50.810  1.00  0.00           H
ATOM   1159  HD1 PHE A 371      44.430  97.510  51.600  1.00  0.00           H
ATOM   1160  HD2 PHE A 371      40.680  96.070  53.130  1.00  0.00           H
ATOM   1161  HE1 PHE A 371      45.410  96.940  53.760  1.00  0.00           H
ATOM   1162  HE2 PHE A 371      41.660  95.230  55.090  1.00  0.00           H
ATOM   1163  HZ  PHE A 371      44.140  95.630  55.490  1.00  0.00           H
ATOM   1164  N   ASP A 372      42.450 100.380  52.030  1.00  0.00           N
ATOM   1165  CA  ASP A 372      43.410 101.380  52.390  1.00  0.00           C
ATOM   1166  C   ASP A 372      43.590 102.500  51.300  1.00  0.00           C
ATOM   1167  O   ASP A 372      44.720 102.670  50.780  1.00  0.00           O
ATOM   1168  CB  ASP A 372      44.690 100.750  52.980  1.00  0.00           C
ATOM   1169  CG  ASP A 372      45.480 101.770  53.840  1.00  0.00           C
ATOM   1170  OD1 ASP A 372      45.020 102.890  54.180  1.00  0.00           O
ATOM   1171  OD2 ASP A 372      46.680 101.560  54.120  1.00  0.00           O
ATOM   1172  H   ASP A 372      41.640 100.320  52.640  1.00  0.00           H
ATOM   1173  HA  ASP A 372      42.950 102.000  53.170  1.00  0.00           H
ATOM   1174  HB1 ASP A 372      45.330 100.430  52.170  1.00  0.00           H
ATOM   1175  HB2 ASP A 372      44.420  99.840  53.520  1.00  0.00           H
ATOM   1176  N   SER A 373      42.590 103.330  51.190  1.00  0.00           N
ATOM   1177  CA  SER A 373      42.520 104.480  50.260  1.00  0.00           C
ATOM   1178  C   SER A 373      43.450 105.660  50.670  1.00  0.00           C
ATOM   1179  O   SER A 373      43.790 106.460  49.770  1.00  0.00           O
ATOM   1180  CB  SER A 373      41.050 104.900  50.150  1.00  0.00           C
ATOM   1181  OG  SER A 373      40.560 105.270  51.420  1.00  0.00           O
ATOM   1182  H   SER A 373      41.720 103.110  51.650  1.00  0.00           H
ATOM   1183  HA  SER A 373      42.810 104.090  49.290  1.00  0.00           H
ATOM   1184  HB1 SER A 373      40.450 104.040  49.850  1.00  0.00           H
ATOM   1185  HB2 SER A 373      40.970 105.700  49.410  1.00  0.00           H
ATOM   1186  HG  SER A 373      40.310 104.520  51.960  1.00  0.00           H
ATOM   1187  N   LYS A 374      43.850 105.810  51.900  1.00  0.00           N
ATOM   1188  CA  LYS A 374      44.740 106.920  52.220  1.00  0.00           C
ATOM   1189  C   LYS A 374      46.190 106.620  51.640  1.00  0.00           C
ATOM   1190  O   LYS A 374      46.760 107.540  51.130  1.00  0.00           O
ATOM   1191  CB  LYS A 374      44.750 107.000  53.720  1.00  0.00           C
ATOM   1192  CG  LYS A 374      45.880 107.950  54.170  1.00  0.00           C
ATOM   1193  CD  LYS A 374      45.540 108.470  55.600  1.00  0.00           C
ATOM   1194  CE  LYS A 374      45.900 107.490  56.720  1.00  0.00           C
ATOM   1195  NZ  LYS A 374      47.270 107.000  56.670  1.00  0.00           N
ATOM   1196  H   LYS A 374      43.400 105.280  52.640  1.00  0.00           H
ATOM   1197  HA  LYS A 374      44.390 107.870  51.800  1.00  0.00           H
ATOM   1198  HB1 LYS A 374      45.020 106.000  54.050  1.00  0.00           H
ATOM   1199  HB2 LYS A 374      43.810 107.310  54.170  1.00  0.00           H
ATOM   1200  HG1 LYS A 374      45.930 108.790  53.490  1.00  0.00           H
ATOM   1201  HG2 LYS A 374      46.900 107.580  54.030  1.00  0.00           H
ATOM   1202  HD1 LYS A 374      44.460 108.620  55.630  1.00  0.00           H
ATOM   1203  HD2 LYS A 374      46.180 109.350  55.710  1.00  0.00           H
ATOM   1204  HE1 LYS A 374      45.170 106.690  56.570  1.00  0.00           H
ATOM   1205  HE2 LYS A 374      45.730 107.940  57.700  1.00  0.00           H
ATOM   1206  HZ1 LYS A 374      47.670 106.920  57.600  1.00  0.00           H
ATOM   1207  HZ2 LYS A 374      47.530 106.160  56.170  1.00  0.00           H
ATOM   1208  HZ3 LYS A 374      47.830 107.790  56.390  1.00  0.00           H
ATOM   1209  N   ARG A 375      46.730 105.410  51.940  1.00  0.00           N
ATOM   1210  CA  ARG A 375      48.060 105.000  51.530  1.00  0.00           C
ATOM   1211  C   ARG A 375      48.310 105.270  50.020  1.00  0.00           C
ATOM   1212  O   ARG A 375      49.150 106.020  49.550  1.00  0.00           O
ATOM   1213  CB  ARG A 375      48.180 103.480  52.040  1.00  0.00           C
ATOM   1214  CG  ARG A 375      49.520 102.790  51.620  1.00  0.00           C
ATOM   1215  CD  ARG A 375      49.540 101.320  51.940  1.00  0.00           C
ATOM   1216  NE  ARG A 375      49.440 101.100  53.420  1.00  0.00           N
ATOM   1217  CZ  ARG A 375      50.390 100.930  54.370  1.00  0.00           C
ATOM   1218  NH1 ARG A 375      51.690 100.930  54.120  1.00  0.00           N
ATOM   1219  NH2 ARG A 375      50.120 100.770  55.620  1.00  0.00           N
ATOM   1220  H   ARG A 375      46.160 104.780  52.480  1.00  0.00           H
ATOM   1221  HA  ARG A 375      48.800 105.640  51.990  1.00  0.00           H
ATOM   1222  HB1 ARG A 375      47.420 102.900  51.510  1.00  0.00           H
ATOM   1223  HB2 ARG A 375      48.050 103.480  53.120  1.00  0.00           H
ATOM   1224  HG1 ARG A 375      50.390 103.310  52.040  1.00  0.00           H
ATOM   1225  HG2 ARG A 375      49.570 102.940  50.550  1.00  0.00           H
ATOM   1226  HD1 ARG A 375      50.450 100.860  51.550  1.00  0.00           H
ATOM   1227  HD2 ARG A 375      48.660 100.830  51.530  1.00  0.00           H
ATOM   1228  HE  ARG A 375      48.530 101.230  53.840  1.00  0.00           H
ATOM   1229 1HH1 ARG A 375      52.020 101.040  53.180  1.00  0.00           H
ATOM   1230 2HH1 ARG A 375      52.260 100.910  54.960  1.00  0.00           H
ATOM   1231 1HH2 ARG A 375      49.130 100.690  55.840  1.00  0.00           H
ATOM   1232 2HH2 ARG A 375      50.890 100.960  56.240  1.00  0.00           H
ATOM   1233  N   ALA A 376      47.320 104.730  49.320  1.00  0.00           N
ATOM   1234  CA  ALA A 376      47.010 104.900  47.900  1.00  0.00           C
ATOM   1235  C   ALA A 376      46.920 106.380  47.510  1.00  0.00           C
ATOM   1236  O   ALA A 376      47.840 106.750  46.810  1.00  0.00           O
ATOM   1237  CB  ALA A 376      45.640 104.110  47.720  1.00  0.00           C
ATOM   1238  H   ALA A 376      46.690 104.170  49.870  1.00  0.00           H
ATOM   1239  HA  ALA A 376      47.730 104.320  47.320  1.00  0.00           H
ATOM   1240  HB1 ALA A 376      45.790 103.030  47.820  1.00  0.00           H
ATOM   1241  HB2 ALA A 376      44.790 104.410  48.340  1.00  0.00           H
ATOM   1242  HB3 ALA A 376      45.310 104.100  46.680  1.00  0.00           H
ATOM   1243  N   ALA A 377      46.030 107.220  48.060  1.00  0.00           N
ATOM   1244  CA  ALA A 377      45.860 108.630  47.580  1.00  0.00           C
ATOM   1245  C   ALA A 377      47.160 109.380  47.850  1.00  0.00           C
ATOM   1246  O   ALA A 377      47.640 110.040  46.920  1.00  0.00           O
ATOM   1247  CB  ALA A 377      44.630 109.120  48.350  1.00  0.00           C
ATOM   1248  H   ALA A 377      45.480 106.940  48.870  1.00  0.00           H
ATOM   1249  HA  ALA A 377      45.590 108.630  46.520  1.00  0.00           H
ATOM   1250  HB1 ALA A 377      44.410 110.140  48.040  1.00  0.00           H
ATOM   1251  HB2 ALA A 377      43.810 108.460  48.080  1.00  0.00           H
ATOM   1252  HB3 ALA A 377      44.730 109.080  49.430  1.00  0.00           H
ATOM   1253  N   VAL A 378      47.800 109.230  49.030  1.00  0.00           N
ATOM   1254  CA  VAL A 378      49.020 109.920  49.400  1.00  0.00           C
ATOM   1255  C   VAL A 378      50.200 109.520  48.550  1.00  0.00           C
ATOM   1256  O   VAL A 378      50.900 110.420  48.070  1.00  0.00           O
ATOM   1257  CB  VAL A 378      49.370 109.720  50.880  1.00  0.00           C
ATOM   1258  CG1 VAL A 378      50.750 110.270  51.390  1.00  0.00           C
ATOM   1259  CG2 VAL A 378      48.330 110.380  51.790  1.00  0.00           C
ATOM   1260  H   VAL A 378      47.350 108.620  49.710  1.00  0.00           H
ATOM   1261  HA  VAL A 378      48.900 111.000  49.260  1.00  0.00           H
ATOM   1262  HB  VAL A 378      49.380 108.660  51.080  1.00  0.00           H
ATOM   1263 1HG1 VAL A 378      51.510 109.910  50.680  1.00  0.00           H
ATOM   1264 2HG1 VAL A 378      50.850 111.350  51.330  1.00  0.00           H
ATOM   1265 3HG1 VAL A 378      50.870 110.090  52.450  1.00  0.00           H
ATOM   1266 1HG2 VAL A 378      47.390 109.870  51.580  1.00  0.00           H
ATOM   1267 2HG2 VAL A 378      48.680 110.230  52.800  1.00  0.00           H
ATOM   1268 3HG2 VAL A 378      48.290 111.450  51.560  1.00  0.00           H
ATOM   1269  N   ALA A 379      50.390 108.220  48.220  1.00  0.00           N
ATOM   1270  CA  ALA A 379      51.410 107.770  47.270  1.00  0.00           C
ATOM   1271  C   ALA A 379      51.170 108.360  45.840  1.00  0.00           C
ATOM   1272  O   ALA A 379      52.090 108.820  45.250  1.00  0.00           O
ATOM   1273  CB  ALA A 379      51.370 106.290  47.120  1.00  0.00           C
ATOM   1274  H   ALA A 379      49.740 107.560  48.610  1.00  0.00           H
ATOM   1275  HA  ALA A 379      52.440 107.910  47.580  1.00  0.00           H
ATOM   1276  HB1 ALA A 379      52.170 105.940  46.460  1.00  0.00           H
ATOM   1277  HB2 ALA A 379      51.430 105.850  48.120  1.00  0.00           H
ATOM   1278  HB3 ALA A 379      50.360 106.080  46.780  1.00  0.00           H
ATOM   1279  N   LEU A 380      49.890 108.490  45.390  1.00  0.00           N
ATOM   1280  CA  LEU A 380      49.430 109.040  44.120  1.00  0.00           C
ATOM   1281  C   LEU A 380      49.680 110.580  43.990  1.00  0.00           C
ATOM   1282  O   LEU A 380      50.180 111.100  43.030  1.00  0.00           O
ATOM   1283  CB  LEU A 380      47.950 108.610  43.880  1.00  0.00           C
ATOM   1284  CG  LEU A 380      47.720 107.160  43.460  1.00  0.00           C
ATOM   1285  CD1 LEU A 380      46.240 106.810  43.530  1.00  0.00           C
ATOM   1286  CD2 LEU A 380      48.260 106.850  42.070  1.00  0.00           C
ATOM   1287  H   LEU A 380      49.220 108.090  46.030  1.00  0.00           H
ATOM   1288  HA  LEU A 380      50.000 108.580  43.320  1.00  0.00           H
ATOM   1289  HB1 LEU A 380      47.600 109.170  43.010  1.00  0.00           H
ATOM   1290  HB2 LEU A 380      47.450 108.890  44.800  1.00  0.00           H
ATOM   1291  HG  LEU A 380      48.360 106.550  44.100  1.00  0.00           H
ATOM   1292 1HD1 LEU A 380      45.700 107.680  43.160  1.00  0.00           H
ATOM   1293 2HD1 LEU A 380      45.840 105.980  42.970  1.00  0.00           H
ATOM   1294 3HD1 LEU A 380      45.990 106.670  44.580  1.00  0.00           H
ATOM   1295 1HD2 LEU A 380      49.330 107.020  41.970  1.00  0.00           H
ATOM   1296 2HD2 LEU A 380      48.020 105.810  41.890  1.00  0.00           H
ATOM   1297 3HD2 LEU A 380      47.820 107.440  41.280  1.00  0.00           H
ATOM   1298  N   LYS A 381      49.410 111.350  45.090  1.00  0.00           N
ATOM   1299  CA  LYS A 381      49.790 112.750  45.210  1.00  0.00           C
ATOM   1300  C   LYS A 381      51.240 113.110  45.000  1.00  0.00           C
ATOM   1301  O   LYS A 381      51.580 114.040  44.250  1.00  0.00           O
ATOM   1302  CB  LYS A 381      49.200 113.370  46.470  1.00  0.00           C
ATOM   1303  CG  LYS A 381      47.720 113.430  46.470  1.00  0.00           C
ATOM   1304  CD  LYS A 381      47.140 113.960  47.780  1.00  0.00           C
ATOM   1305  CE  LYS A 381      45.710 113.890  47.800  1.00  0.00           C
ATOM   1306  NZ  LYS A 381      45.090 115.060  47.060  1.00  0.00           N
ATOM   1307  H   LYS A 381      48.960 110.980  45.910  1.00  0.00           H
ATOM   1308  HA  LYS A 381      49.140 113.100  44.410  1.00  0.00           H
ATOM   1309  HB1 LYS A 381      49.570 114.360  46.750  1.00  0.00           H
ATOM   1310  HB2 LYS A 381      49.490 112.730  47.310  1.00  0.00           H
ATOM   1311  HG1 LYS A 381      47.300 112.480  46.190  1.00  0.00           H
ATOM   1312  HG2 LYS A 381      47.530 114.140  45.670  1.00  0.00           H
ATOM   1313  HD1 LYS A 381      47.520 114.980  47.850  1.00  0.00           H
ATOM   1314  HD2 LYS A 381      47.500 113.400  48.650  1.00  0.00           H
ATOM   1315  HE1 LYS A 381      45.420 114.040  48.840  1.00  0.00           H
ATOM   1316  HE2 LYS A 381      45.370 112.950  47.360  1.00  0.00           H
ATOM   1317  HZ1 LYS A 381      44.170 115.260  47.410  1.00  0.00           H
ATOM   1318  HZ2 LYS A 381      45.540 115.950  47.200  1.00  0.00           H
ATOM   1319  HZ3 LYS A 381      45.050 114.870  46.070  1.00  0.00           H
ATOM   1320  N   TRP A 382      52.130 112.350  45.580  1.00  0.00           N
ATOM   1321  CA  TRP A 382      53.600 112.450  45.440  1.00  0.00           C
ATOM   1322  C   TRP A 382      53.930 112.200  43.980  1.00  0.00           C
ATOM   1323  O   TRP A 382      54.980 112.650  43.430  1.00  0.00           O
ATOM   1324  CB  TRP A 382      54.180 111.490  46.410  1.00  0.00           C
ATOM   1325  CG  TRP A 382      54.470 112.010  47.810  1.00  0.00           C
ATOM   1326  CD1 TRP A 382      53.890 111.460  48.870  1.00  0.00           C
ATOM   1327  CD2 TRP A 382      55.420 112.980  48.280  1.00  0.00           C
ATOM   1328  CE2 TRP A 382      55.400 112.930  49.700  1.00  0.00           C
ATOM   1329  CE3 TRP A 382      56.170 113.970  47.690  1.00  0.00           C
ATOM   1330  NE1 TRP A 382      54.420 112.050  49.990  1.00  0.00           N
ATOM   1331  CZ2 TRP A 382      56.190 113.820  50.460  1.00  0.00           C
ATOM   1332  CZ3 TRP A 382      57.080 114.720  48.450  1.00  0.00           C
ATOM   1333  CH2 TRP A 382      57.140 114.660  49.860  1.00  0.00           C
ATOM   1334  H   TRP A 382      51.850 111.730  46.330  1.00  0.00           H
ATOM   1335  HA  TRP A 382      53.940 113.460  45.670  1.00  0.00           H
ATOM   1336  HB1 TRP A 382      55.150 111.150  46.040  1.00  0.00           H
ATOM   1337  HB2 TRP A 382      53.510 110.650  46.570  1.00  0.00           H
ATOM   1338  HD1 TRP A 382      53.210 110.630  48.850  1.00  0.00           H
ATOM   1339  HE1 TRP A 382      54.120 111.750  50.910  1.00  0.00           H
ATOM   1340  HE3 TRP A 382      56.190 114.110  46.620  1.00  0.00           H
ATOM   1341  HZ2 TRP A 382      56.410 113.720  51.520  1.00  0.00           H
ATOM   1342  HZ3 TRP A 382      57.840 115.320  47.960  1.00  0.00           H
ATOM   1343  HH2 TRP A 382      57.810 115.210  50.500  1.00  0.00           H
ATOM   1344  N   LYS A 383      53.110 111.470  43.230  1.00  0.00           N
ATOM   1345  CA  LYS A 383      53.320 111.230  41.730  1.00  0.00           C
ATOM   1346  C   LYS A 383      52.510 112.130  40.810  1.00  0.00           C
ATOM   1347  O   LYS A 383      52.490 111.980  39.550  1.00  0.00           O
ATOM   1348  CB  LYS A 383      52.960 109.720  41.540  1.00  0.00           C
ATOM   1349  CG  LYS A 383      53.850 108.650  42.220  1.00  0.00           C
ATOM   1350  CD  LYS A 383      55.200 108.430  41.470  1.00  0.00           C
ATOM   1351  CE  LYS A 383      55.960 107.190  42.090  1.00  0.00           C
ATOM   1352  NZ  LYS A 383      57.360 107.180  41.610  1.00  0.00           N
ATOM   1353  H   LYS A 383      52.310 111.050  43.680  1.00  0.00           H
ATOM   1354  HA  LYS A 383      54.410 111.280  41.610  1.00  0.00           H
ATOM   1355  HB1 LYS A 383      52.990 109.530  40.470  1.00  0.00           H
ATOM   1356  HB2 LYS A 383      51.960 109.520  41.920  1.00  0.00           H
ATOM   1357  HG1 LYS A 383      53.400 107.670  42.130  1.00  0.00           H
ATOM   1358  HG2 LYS A 383      54.030 108.770  43.290  1.00  0.00           H
ATOM   1359  HD1 LYS A 383      55.740 109.370  41.500  1.00  0.00           H
ATOM   1360  HD2 LYS A 383      54.940 108.210  40.430  1.00  0.00           H
ATOM   1361  HE1 LYS A 383      55.380 106.310  41.860  1.00  0.00           H
ATOM   1362  HE2 LYS A 383      55.830 107.390  43.150  1.00  0.00           H
ATOM   1363  HZ1 LYS A 383      57.380 106.520  40.840  1.00  0.00           H
ATOM   1364  HZ2 LYS A 383      57.720 108.080  41.340  1.00  0.00           H
ATOM   1365  HZ3 LYS A 383      57.960 106.880  42.360  1.00  0.00           H
ATOM   1366  N   GLY A 384      51.690 113.060  41.340  1.00  0.00           N
ATOM   1367  CA  GLY A 384      50.900 114.010  40.560  1.00  0.00           C
ATOM   1368  C   GLY A 384      49.480 113.640  40.040  1.00  0.00           C
ATOM   1369  O   GLY A 384      48.960 114.290  39.110  1.00  0.00           O
ATOM   1370  H   GLY A 384      51.890 113.230  42.320  1.00  0.00           H
ATOM   1371  HA1 GLY A 384      51.500 114.280  39.700  1.00  0.00           H
ATOM   1372  HA2 GLY A 384      50.980 114.980  41.060  1.00  0.00           H
ATOM   1373  N   ILE A 385      48.880 112.650  40.760  1.00  0.00           N
ATOM   1374  CA  ILE A 385      47.550 112.010  40.410  1.00  0.00           C
ATOM   1375  C   ILE A 385      46.520 112.160  41.530  1.00  0.00           C
ATOM   1376  O   ILE A 385      46.880 111.950  42.670  1.00  0.00           O
ATOM   1377  CB  ILE A 385      47.880 110.550  40.040  1.00  0.00           C
ATOM   1378  CG1 ILE A 385      48.950 110.180  39.060  1.00  0.00           C
ATOM   1379  CG2 ILE A 385      46.550 109.820  39.560  1.00  0.00           C
ATOM   1380  CD  ILE A 385      48.880 110.970  37.750  1.00  0.00           C
ATOM   1381  H   ILE A 385      49.350 112.210  41.540  1.00  0.00           H
ATOM   1382  HA  ILE A 385      47.140 112.530  39.540  1.00  0.00           H
ATOM   1383  HB  ILE A 385      48.150 110.070  40.980  1.00  0.00           H
ATOM   1384 1HG1 ILE A 385      48.910 109.120  38.850  1.00  0.00           H
ATOM   1385 2HG1 ILE A 385      49.920 110.310  39.540  1.00  0.00           H
ATOM   1386 1HG2 ILE A 385      46.630 108.770  39.270  1.00  0.00           H
ATOM   1387 2HG2 ILE A 385      45.780 109.750  40.320  1.00  0.00           H
ATOM   1388 3HG2 ILE A 385      46.170 110.450  38.740  1.00  0.00           H
ATOM   1389  HD1 ILE A 385      49.580 110.490  37.060  1.00  0.00           H
ATOM   1390  HD2 ILE A 385      47.840 111.010  37.430  1.00  0.00           H
ATOM   1391  HD3 ILE A 385      49.260 111.950  38.020  1.00  0.00           H
ATOM   1392  N   GLU A 386      45.260 112.300  41.200  1.00  0.00           N
ATOM   1393  CA  GLU A 386      44.240 112.670  42.100  1.00  0.00           C
ATOM   1394  C   GLU A 386      43.130 111.600  42.190  1.00  0.00           C
ATOM   1395  O   GLU A 386      42.940 110.940  41.110  1.00  0.00           O
ATOM   1396  CB  GLU A 386      43.790 114.070  41.720  1.00  0.00           C
ATOM   1397  CG  GLU A 386      42.850 114.640  42.830  1.00  0.00           C
ATOM   1398  CD  GLU A 386      43.610 114.860  44.160  1.00  0.00           C
ATOM   1399  OE1 GLU A 386      43.450 113.960  45.020  1.00  0.00           O
ATOM   1400  OE2 GLU A 386      44.350 115.830  44.390  1.00  0.00           O
ATOM   1401  H   GLU A 386      45.070 112.210  40.210  1.00  0.00           H
ATOM   1402  HA  GLU A 386      44.640 112.700  43.120  1.00  0.00           H
ATOM   1403  HB1 GLU A 386      43.180 113.940  40.830  1.00  0.00           H
ATOM   1404  HB2 GLU A 386      44.650 114.690  41.480  1.00  0.00           H
ATOM   1405  HG1 GLU A 386      41.970 114.010  42.920  1.00  0.00           H
ATOM   1406  HG2 GLU A 386      42.360 115.570  42.520  1.00  0.00           H
ATOM   1407  N   LEU A 387      42.440 111.460  43.320  1.00  0.00           N
ATOM   1408  CA  LEU A 387      41.650 110.320  43.560  1.00  0.00           C
ATOM   1409  C   LEU A 387      40.280 110.690  44.290  1.00  0.00           C
ATOM   1410  O   LEU A 387      40.230 111.050  45.430  1.00  0.00           O
ATOM   1411  CB  LEU A 387      42.440 109.230  44.450  1.00  0.00           C
ATOM   1412  CG  LEU A 387      41.800 107.860  44.510  1.00  0.00           C
ATOM   1413  CD1 LEU A 387      41.460 107.260  43.160  1.00  0.00           C
ATOM   1414  CD2 LEU A 387      42.690 106.860  45.200  1.00  0.00           C
ATOM   1415  H   LEU A 387      42.650 112.120  44.060  1.00  0.00           H
ATOM   1416  HA  LEU A 387      41.540 109.870  42.570  1.00  0.00           H
ATOM   1417  HB1 LEU A 387      42.530 109.710  45.430  1.00  0.00           H
ATOM   1418  HB2 LEU A 387      43.460 109.080  44.120  1.00  0.00           H
ATOM   1419  HG  LEU A 387      40.860 107.890  45.050  1.00  0.00           H
ATOM   1420 1HD1 LEU A 387      41.040 106.290  43.410  1.00  0.00           H
ATOM   1421 2HD1 LEU A 387      40.710 107.830  42.610  1.00  0.00           H
ATOM   1422 3HD1 LEU A 387      42.360 107.130  42.560  1.00  0.00           H
ATOM   1423 1HD2 LEU A 387      43.030 107.350  46.110  1.00  0.00           H
ATOM   1424 2HD2 LEU A 387      42.090 106.010  45.510  1.00  0.00           H
ATOM   1425 3HD2 LEU A 387      43.520 106.630  44.530  1.00  0.00           H
ATOM   1426  N   CYS A 388      39.140 110.490  43.580  1.00  0.00           N
ATOM   1427  CA  CYS A 388      37.830 111.050  43.820  1.00  0.00           C
ATOM   1428  C   CYS A 388      36.710 109.960  43.590  1.00  0.00           C
ATOM   1429  O   CYS A 388      37.010 108.910  42.990  1.00  0.00           O
ATOM   1430  CB  CYS A 388      37.630 112.180  42.810  1.00  0.00           C
ATOM   1431  SG  CYS A 388      38.660 113.610  43.370  1.00  0.00           S
ATOM   1432  H   CYS A 388      39.270 110.080  42.670  1.00  0.00           H
ATOM   1433  HA  CYS A 388      37.750 111.460  44.830  1.00  0.00           H
ATOM   1434  HB1 CYS A 388      36.600 112.560  42.840  1.00  0.00           H
ATOM   1435  HB2 CYS A 388      37.880 111.730  41.860  1.00  0.00           H
ATOM   1436  HG  CYS A 388      38.010 113.780  44.530  1.00  0.00           H
ATOM   1437  N   GLY A 389      35.500 110.170  44.020  1.00  0.00           N
ATOM   1438  CA  GLY A 389      34.390 109.180  44.040  1.00  0.00           C
ATOM   1439  C   GLY A 389      34.530 107.980  45.020  1.00  0.00           C
ATOM   1440  O   GLY A 389      33.790 106.980  44.780  1.00  0.00           O
ATOM   1441  H   GLY A 389      35.430 111.020  44.560  1.00  0.00           H
ATOM   1442  HA1 GLY A 389      34.160 108.830  43.030  1.00  0.00           H
ATOM   1443  HA2 GLY A 389      33.460 109.640  44.380  1.00  0.00           H
ATOM   1444  N   VAL A 390      35.390 107.980  46.000  1.00  0.00           N
ATOM   1445  CA  VAL A 390      35.600 106.810  46.880  1.00  0.00           C
ATOM   1446  C   VAL A 390      34.410 106.680  47.860  1.00  0.00           C
ATOM   1447  O   VAL A 390      34.200 107.600  48.560  1.00  0.00           O
ATOM   1448  CB  VAL A 390      37.010 106.880  47.560  1.00  0.00           C
ATOM   1449  CG1 VAL A 390      37.180 105.590  48.410  1.00  0.00           C
ATOM   1450  CG2 VAL A 390      38.120 107.170  46.540  1.00  0.00           C
ATOM   1451  H   VAL A 390      35.960 108.800  46.110  1.00  0.00           H
ATOM   1452  HA  VAL A 390      35.670 105.960  46.210  1.00  0.00           H
ATOM   1453  HB  VAL A 390      37.120 107.740  48.230  1.00  0.00           H
ATOM   1454 1HG1 VAL A 390      36.400 105.480  49.150  1.00  0.00           H
ATOM   1455 2HG1 VAL A 390      37.150 104.730  47.730  1.00  0.00           H
ATOM   1456 3HG1 VAL A 390      38.210 105.560  48.780  1.00  0.00           H
ATOM   1457 1HG2 VAL A 390      38.080 106.340  45.830  1.00  0.00           H
ATOM   1458 2HG2 VAL A 390      37.970 108.070  45.950  1.00  0.00           H
ATOM   1459 3HG2 VAL A 390      39.100 107.180  47.020  1.00  0.00           H
ATOM   1460  N   SER A 391      33.690 105.550  47.910  1.00  0.00           N
ATOM   1461  CA  SER A 391      32.440 105.390  48.730  1.00  0.00           C
ATOM   1462  C   SER A 391      32.490 104.410  49.900  1.00  0.00           C
ATOM   1463  O   SER A 391      31.530 104.360  50.680  1.00  0.00           O
ATOM   1464  CB  SER A 391      31.320 105.020  47.700  1.00  0.00           C
ATOM   1465  OG  SER A 391      31.600 103.980  46.840  1.00  0.00           O
ATOM   1466  H   SER A 391      33.730 104.770  47.290  1.00  0.00           H
ATOM   1467  HA  SER A 391      32.140 106.340  49.160  1.00  0.00           H
ATOM   1468  HB1 SER A 391      31.020 105.880  47.100  1.00  0.00           H
ATOM   1469  HB2 SER A 391      30.490 104.740  48.330  1.00  0.00           H
ATOM   1470  HG  SER A 391      30.890 103.340  46.900  1.00  0.00           H
ATOM   1471  N   PHE A 392      33.490 103.510  49.910  1.00  0.00           N
ATOM   1472  CA  PHE A 392      33.650 102.490  50.890  1.00  0.00           C
ATOM   1473  C   PHE A 392      35.110 102.020  51.030  1.00  0.00           C
ATOM   1474  O   PHE A 392      35.750 101.690  49.990  1.00  0.00           O
ATOM   1475  CB  PHE A 392      32.770 101.370  50.510  1.00  0.00           C
ATOM   1476  CG  PHE A 392      32.940 100.120  51.340  1.00  0.00           C
ATOM   1477  CD1 PHE A 392      32.030  99.960  52.420  1.00  0.00           C
ATOM   1478  CD2 PHE A 392      33.940  99.160  51.150  1.00  0.00           C
ATOM   1479  CE1 PHE A 392      32.090  98.880  53.280  1.00  0.00           C
ATOM   1480  CE2 PHE A 392      34.040  98.150  52.040  1.00  0.00           C
ATOM   1481  CZ  PHE A 392      33.110  97.970  53.120  1.00  0.00           C
ATOM   1482  H   PHE A 392      34.250 103.500  49.250  1.00  0.00           H
ATOM   1483  HA  PHE A 392      33.290 102.770  51.890  1.00  0.00           H
ATOM   1484  HB1 PHE A 392      33.020 101.020  49.510  1.00  0.00           H
ATOM   1485  HB2 PHE A 392      31.730 101.710  50.460  1.00  0.00           H
ATOM   1486  HD1 PHE A 392      31.260 100.710  52.540  1.00  0.00           H
ATOM   1487  HD2 PHE A 392      34.640  99.250  50.330  1.00  0.00           H
ATOM   1488  HE1 PHE A 392      31.310  98.750  54.020  1.00  0.00           H
ATOM   1489  HE2 PHE A 392      34.850  97.460  51.910  1.00  0.00           H
ATOM   1490  HZ  PHE A 392      33.090  97.060  53.690  1.00  0.00           H
ATOM   1491  N   ASP A 393      35.600 101.810  52.250  1.00  0.00           N
ATOM   1492  CA  ASP A 393      36.930 101.300  52.490  1.00  0.00           C
ATOM   1493  C   ASP A 393      36.880 100.040  53.340  1.00  0.00           C
ATOM   1494  O   ASP A 393      36.520 100.090  54.500  1.00  0.00           O
ATOM   1495  CB  ASP A 393      37.760 102.420  53.190  1.00  0.00           C
ATOM   1496  CG  ASP A 393      39.200 102.110  52.850  1.00  0.00           C
ATOM   1497  OD1 ASP A 393      39.550 100.910  52.740  1.00  0.00           O
ATOM   1498  OD2 ASP A 393      39.960 103.090  52.730  1.00  0.00           O
ATOM   1499  H   ASP A 393      34.900 101.890  52.970  1.00  0.00           H
ATOM   1500  HA  ASP A 393      37.430 101.080  51.550  1.00  0.00           H
ATOM   1501  HB1 ASP A 393      37.630 102.440  54.270  1.00  0.00           H
ATOM   1502  HB2 ASP A 393      37.500 103.410  52.840  1.00  0.00           H
ATOM   1503  N   LEU A 394      37.400  98.910  52.720  1.00  0.00           N
ATOM   1504  CA  LEU A 394      37.410  97.600  53.290  1.00  0.00           C
ATOM   1505  C   LEU A 394      38.330  97.530  54.580  1.00  0.00           C
ATOM   1506  O   LEU A 394      38.000  96.850  55.530  1.00  0.00           O
ATOM   1507  CB  LEU A 394      37.870  96.570  52.240  1.00  0.00           C
ATOM   1508  CG  LEU A 394      37.730  94.990  52.620  1.00  0.00           C
ATOM   1509  CD1 LEU A 394      36.280  94.710  53.000  1.00  0.00           C
ATOM   1510  CD2 LEU A 394      38.380  94.040  51.550  1.00  0.00           C
ATOM   1511  H   LEU A 394      37.890  99.080  51.850  1.00  0.00           H
ATOM   1512  HA  LEU A 394      36.410  97.350  53.640  1.00  0.00           H
ATOM   1513  HB1 LEU A 394      38.930  96.730  52.070  1.00  0.00           H
ATOM   1514  HB2 LEU A 394      37.270  96.620  51.340  1.00  0.00           H
ATOM   1515  HG  LEU A 394      38.230  94.850  53.590  1.00  0.00           H
ATOM   1516 1HD1 LEU A 394      36.080  95.010  54.030  1.00  0.00           H
ATOM   1517 2HD1 LEU A 394      35.590  95.300  52.380  1.00  0.00           H
ATOM   1518 3HD1 LEU A 394      36.140  93.650  52.810  1.00  0.00           H
ATOM   1519 1HD2 LEU A 394      39.340  94.410  51.220  1.00  0.00           H
ATOM   1520 2HD2 LEU A 394      38.470  93.020  51.940  1.00  0.00           H
ATOM   1521 3HD2 LEU A 394      37.640  93.970  50.750  1.00  0.00           H
ATOM   1522  N   LEU A 395      39.380  98.330  54.620  1.00  0.00           N
ATOM   1523  CA  LEU A 395      40.190  98.420  55.830  1.00  0.00           C
ATOM   1524  C   LEU A 395      39.310  98.850  57.040  1.00  0.00           C
ATOM   1525  O   LEU A 395      39.310  98.240  58.120  1.00  0.00           O
ATOM   1526  CB  LEU A 395      41.330  99.550  55.550  1.00  0.00           C
ATOM   1527  CG  LEU A 395      42.010 100.100  56.870  1.00  0.00           C
ATOM   1528  CD1 LEU A 395      42.910  99.020  57.460  1.00  0.00           C
ATOM   1529  CD2 LEU A 395      42.940 101.290  56.700  1.00  0.00           C
ATOM   1530  H   LEU A 395      39.440  99.040  53.900  1.00  0.00           H
ATOM   1531  HA  LEU A 395      40.650  97.490  56.180  1.00  0.00           H
ATOM   1532  HB1 LEU A 395      40.860 100.380  55.020  1.00  0.00           H
ATOM   1533  HB2 LEU A 395      42.090  99.050  54.950  1.00  0.00           H
ATOM   1534  HG  LEU A 395      41.270 100.380  57.620  1.00  0.00           H
ATOM   1535 1HD1 LEU A 395      42.310  98.150  57.760  1.00  0.00           H
ATOM   1536 2HD1 LEU A 395      43.600  98.580  56.730  1.00  0.00           H
ATOM   1537 3HD1 LEU A 395      43.440  99.390  58.340  1.00  0.00           H
ATOM   1538 1HD2 LEU A 395      43.610 101.190  55.850  1.00  0.00           H
ATOM   1539 2HD2 LEU A 395      42.270 102.140  56.650  1.00  0.00           H
ATOM   1540 3HD2 LEU A 395      43.630 101.500  57.510  1.00  0.00           H
ATOM   1541  N   LEU A 396      38.630 100.010  56.890  1.00  0.00           N
ATOM   1542  CA  LEU A 396      37.680 100.570  57.910  1.00  0.00           C
ATOM   1543  C   LEU A 396      36.470  99.670  58.120  1.00  0.00           C
ATOM   1544  O   LEU A 396      35.890  99.740  59.170  1.00  0.00           O
ATOM   1545  CB  LEU A 396      37.300 101.970  57.430  1.00  0.00           C
ATOM   1546  CG  LEU A 396      38.410 103.030  57.540  1.00  0.00           C
ATOM   1547  CD1 LEU A 396      37.880 104.310  57.000  1.00  0.00           C
ATOM   1548  CD2 LEU A 396      38.980 103.220  58.920  1.00  0.00           C
ATOM   1549  H   LEU A 396      38.690 100.550  56.040  1.00  0.00           H
ATOM   1550  HA  LEU A 396      38.200 100.710  58.860  1.00  0.00           H
ATOM   1551  HB1 LEU A 396      36.520 102.390  58.060  1.00  0.00           H
ATOM   1552  HB2 LEU A 396      36.920 101.830  56.430  1.00  0.00           H
ATOM   1553  HG  LEU A 396      39.260 102.740  56.920  1.00  0.00           H
ATOM   1554 1HD1 LEU A 396      37.370 104.100  56.060  1.00  0.00           H
ATOM   1555 2HD1 LEU A 396      37.160 104.730  57.680  1.00  0.00           H
ATOM   1556 3HD1 LEU A 396      38.670 105.020  56.760  1.00  0.00           H
ATOM   1557 1HD2 LEU A 396      39.430 102.310  59.340  1.00  0.00           H
ATOM   1558 2HD2 LEU A 396      39.700 104.030  58.810  1.00  0.00           H
ATOM   1559 3HD2 LEU A 396      38.180 103.560  59.560  1.00  0.00           H
ATOM   1560  N   ALA A 397      36.050  98.850  57.160  1.00  0.00           N
ATOM   1561  CA  ALA A 397      34.960  97.860  57.410  1.00  0.00           C
ATOM   1562  C   ALA A 397      35.400  96.730  58.230  1.00  0.00           C
ATOM   1563  O   ALA A 397      34.650  96.400  59.150  1.00  0.00           O
ATOM   1564  CB  ALA A 397      34.390  97.280  56.120  1.00  0.00           C
ATOM   1565  H   ALA A 397      36.420  98.930  56.220  1.00  0.00           H
ATOM   1566  HA  ALA A 397      34.080  98.360  57.800  1.00  0.00           H
ATOM   1567  HB1 ALA A 397      33.580  96.610  56.400  1.00  0.00           H
ATOM   1568  HB2 ALA A 397      33.990  98.130  55.590  1.00  0.00           H
ATOM   1569  HB3 ALA A 397      35.150  96.820  55.490  1.00  0.00           H
ATOM   1570  N   ALA A 398      36.570  96.130  58.070  1.00  0.00           N
ATOM   1571  CA  ALA A 398      37.090  95.080  58.960  1.00  0.00           C
ATOM   1572  C   ALA A 398      37.470  95.590  60.320  1.00  0.00           C
ATOM   1573  O   ALA A 398      37.720  94.820  61.280  1.00  0.00           O
ATOM   1574  CB  ALA A 398      38.190  94.480  58.080  1.00  0.00           C
ATOM   1575  H   ALA A 398      37.140  96.380  57.280  1.00  0.00           H
ATOM   1576  HA  ALA A 398      36.330  94.310  59.140  1.00  0.00           H
ATOM   1577  HB1 ALA A 398      37.850  94.220  57.070  1.00  0.00           H
ATOM   1578  HB2 ALA A 398      38.910  95.270  57.880  1.00  0.00           H
ATOM   1579  HB3 ALA A 398      38.670  93.650  58.600  1.00  0.00           H
ATOM   1580  N   TYR A 399      37.650  96.870  60.440  1.00  0.00           N
ATOM   1581  CA  TYR A 399      38.000  97.490  61.700  1.00  0.00           C
ATOM   1582  C   TYR A 399      36.790  97.750  62.570  1.00  0.00           C
ATOM   1583  O   TYR A 399      36.800  97.230  63.670  1.00  0.00           O
ATOM   1584  CB  TYR A 399      38.720  98.790  61.370  1.00  0.00           C
ATOM   1585  CG  TYR A 399      38.880  99.690  62.490  1.00  0.00           C
ATOM   1586  CD1 TYR A 399      39.610  99.280  63.640  1.00  0.00           C
ATOM   1587  CD2 TYR A 399      38.380 100.960  62.480  1.00  0.00           C
ATOM   1588  CE1 TYR A 399      39.860 100.240  64.650  1.00  0.00           C
ATOM   1589  CE2 TYR A 399      38.670 101.960  63.470  1.00  0.00           C
ATOM   1590  CZ  TYR A 399      39.450 101.560  64.570  1.00  0.00           C
ATOM   1591  OH  TYR A 399      39.850 102.440  65.520  1.00  0.00           O
ATOM   1592  H   TYR A 399      37.710  97.420  59.590  1.00  0.00           H
ATOM   1593  HA  TYR A 399      38.680  96.810  62.210  1.00  0.00           H
ATOM   1594  HB1 TYR A 399      37.990  99.260  60.730  1.00  0.00           H
ATOM   1595  HB2 TYR A 399      39.700  98.530  60.970  1.00  0.00           H
ATOM   1596  HD1 TYR A 399      39.930  98.250  63.710  1.00  0.00           H
ATOM   1597  HD2 TYR A 399      37.710 101.260  61.680  1.00  0.00           H
ATOM   1598  HE1 TYR A 399      40.480  99.940  65.490  1.00  0.00           H
ATOM   1599  HE2 TYR A 399      38.340 102.990  63.410  1.00  0.00           H
ATOM   1600  HH  TYR A 399      40.450 102.090  66.170  1.00  0.00           H
ATOM   1601  N   LEU A 400      35.770  98.460  62.060  1.00  0.00           N
ATOM   1602  CA  LEU A 400      34.560  98.880  62.880  1.00  0.00           C
ATOM   1603  C   LEU A 400      33.780  97.740  63.570  1.00  0.00           C
ATOM   1604  O   LEU A 400      33.010  97.990  64.540  1.00  0.00           O
ATOM   1605  CB  LEU A 400      33.680  99.830  62.070  1.00  0.00           C
ATOM   1606  CG  LEU A 400      34.220 101.300  61.990  1.00  0.00           C
ATOM   1607  CD1 LEU A 400      33.380 102.110  61.070  1.00  0.00           C
ATOM   1608  CD2 LEU A 400      34.180 102.030  63.300  1.00  0.00           C
ATOM   1609  H   LEU A 400      35.750  98.630  61.060  1.00  0.00           H
ATOM   1610  HA  LEU A 400      35.050  99.430  63.690  1.00  0.00           H
ATOM   1611  HB1 LEU A 400      32.690  99.790  62.530  1.00  0.00           H
ATOM   1612  HB2 LEU A 400      33.590  99.510  61.040  1.00  0.00           H
ATOM   1613  HG  LEU A 400      35.250 101.470  61.680  1.00  0.00           H
ATOM   1614 1HD1 LEU A 400      33.570 103.180  61.130  1.00  0.00           H
ATOM   1615 2HD1 LEU A 400      33.620 101.820  60.050  1.00  0.00           H
ATOM   1616 3HD1 LEU A 400      32.320 102.000  61.310  1.00  0.00           H
ATOM   1617 1HD2 LEU A 400      34.900 101.560  63.960  1.00  0.00           H
ATOM   1618 2HD2 LEU A 400      34.360 103.090  63.090  1.00  0.00           H
ATOM   1619 3HD2 LEU A 400      33.270 101.920  63.880  1.00  0.00           H
ATOM   1620  N   LEU A 401      33.870  96.540  63.020  1.00  0.00           N
ATOM   1621  CA  LEU A 401      33.230  95.370  63.560  1.00  0.00           C
ATOM   1622  C   LEU A 401      33.970  94.880  64.820  1.00  0.00           C
ATOM   1623  O   LEU A 401      33.290  94.300  65.740  1.00  0.00           O
ATOM   1624  CB  LEU A 401      33.190  94.250  62.610  1.00  0.00           C
ATOM   1625  CG  LEU A 401      32.440  92.910  62.880  1.00  0.00           C
ATOM   1626  CD1 LEU A 401      31.000  93.100  63.540  1.00  0.00           C
ATOM   1627  CD2 LEU A 401      32.240  92.170  61.530  1.00  0.00           C
ATOM   1628  H   LEU A 401      34.480  96.410  62.220  1.00  0.00           H
ATOM   1629  HA  LEU A 401      32.250  95.670  63.930  1.00  0.00           H
ATOM   1630  HB1 LEU A 401      34.230  93.960  62.430  1.00  0.00           H
ATOM   1631  HB2 LEU A 401      32.860  94.700  61.670  1.00  0.00           H
ATOM   1632  HG  LEU A 401      33.080  92.350  63.560  1.00  0.00           H
ATOM   1633 1HD1 LEU A 401      30.490  92.140  63.510  1.00  0.00           H
ATOM   1634 2HD1 LEU A 401      31.140  93.230  64.620  1.00  0.00           H
ATOM   1635 3HD1 LEU A 401      30.430  93.960  63.190  1.00  0.00           H
ATOM   1636 1HD2 LEU A 401      33.200  91.980  61.050  1.00  0.00           H
ATOM   1637 2HD2 LEU A 401      31.610  91.280  61.580  1.00  0.00           H
ATOM   1638 3HD2 LEU A 401      31.670  92.880  60.920  1.00  0.00           H
ATOM   1639  N   ASP A 402      35.250  95.100  64.900  1.00  0.00           N
ATOM   1640  CA  ASP A 402      36.080  94.870  66.100  1.00  0.00           C
ATOM   1641  C   ASP A 402      37.290  95.840  66.180  1.00  0.00           C
ATOM   1642  O   ASP A 402      38.400  95.410  65.930  1.00  0.00           O
ATOM   1643  CB  ASP A 402      36.520  93.380  66.150  1.00  0.00           C
ATOM   1644  CG  ASP A 402      36.920  92.910  67.510  1.00  0.00           C
ATOM   1645  OD1 ASP A 402      37.250  93.700  68.440  1.00  0.00           O
ATOM   1646  OD2 ASP A 402      36.820  91.670  67.740  1.00  0.00           O
ATOM   1647  H   ASP A 402      35.690  95.570  64.120  1.00  0.00           H
ATOM   1648  HA  ASP A 402      35.450  95.190  66.930  1.00  0.00           H
ATOM   1649  HB1 ASP A 402      37.380  93.190  65.520  1.00  0.00           H
ATOM   1650  HB2 ASP A 402      35.590  92.870  65.920  1.00  0.00           H
ATOM   1651  N   PRO A 403      37.120  97.160  66.590  1.00  0.00           N
ATOM   1652  CA  PRO A 403      38.260  98.050  66.890  1.00  0.00           C
ATOM   1653  C   PRO A 403      39.240  97.540  67.940  1.00  0.00           C
ATOM   1654  O   PRO A 403      40.380  98.040  67.950  1.00  0.00           O
ATOM   1655  CB  PRO A 403      37.620  99.350  67.360  1.00  0.00           C
ATOM   1656  CG  PRO A 403      36.320  99.360  66.630  1.00  0.00           C
ATOM   1657  CD  PRO A 403      35.910  97.920  66.720  1.00  0.00           C
ATOM   1658  HA  PRO A 403      38.860  98.290  66.010  1.00  0.00           H
ATOM   1659  HB1 PRO A 403      37.340  99.410  68.420  1.00  0.00           H
ATOM   1660  HB2 PRO A 403      38.270 100.210  67.160  1.00  0.00           H
ATOM   1661  HG1 PRO A 403      35.560 100.000  67.110  1.00  0.00           H
ATOM   1662  HG2 PRO A 403      36.460  99.720  65.610  1.00  0.00           H
ATOM   1663  HD1 PRO A 403      35.540  97.680  67.710  1.00  0.00           H
ATOM   1664  HD2 PRO A 403      35.200  97.600  65.960  1.00  0.00           H
ATOM   1665  N   ALA A 404      38.990  96.680  68.900  1.00  0.00           N
ATOM   1666  CA  ALA A 404      39.820  96.360  69.950  1.00  0.00           C
ATOM   1667  C   ALA A 404      41.100  95.540  69.550  1.00  0.00           C
ATOM   1668  O   ALA A 404      42.220  95.900  69.780  1.00  0.00           O
ATOM   1669  CB  ALA A 404      39.020  95.440  70.940  1.00  0.00           C
ATOM   1670  H   ALA A 404      38.080  96.240  68.920  1.00  0.00           H
ATOM   1671  HA  ALA A 404      40.130  97.230  70.520  1.00  0.00           H
ATOM   1672  HB1 ALA A 404      39.690  95.140  71.750  1.00  0.00           H
ATOM   1673  HB2 ALA A 404      38.130  95.930  71.330  1.00  0.00           H
ATOM   1674  HB3 ALA A 404      38.720  94.570  70.350  1.00  0.00           H
ATOM   1675  N   GLN A 405      40.850  94.470  68.800  1.00  0.00           N
ATOM   1676  CA  GLN A 405      41.890  93.710  68.090  1.00  0.00           C
ATOM   1677  C   GLN A 405      42.540  94.300  66.840  1.00  0.00           C
ATOM   1678  O   GLN A 405      43.770  94.250  66.690  1.00  0.00           O
ATOM   1679  CB  GLN A 405      41.170  92.360  67.650  1.00  0.00           C
ATOM   1680  CG  GLN A 405      40.760  91.470  68.810  1.00  0.00           C
ATOM   1681  CD  GLN A 405      40.420  90.040  68.460  1.00  0.00           C
ATOM   1682  NE2 GLN A 405      39.290  89.730  67.920  1.00  0.00           N
ATOM   1683  OE1 GLN A 405      41.210  89.140  68.680  1.00  0.00           O
ATOM   1684  H   GLN A 405      39.900  94.160  68.690  1.00  0.00           H
ATOM   1685  HA  GLN A 405      42.700  93.450  68.780  1.00  0.00           H
ATOM   1686  HB1 GLN A 405      41.880  91.900  66.960  1.00  0.00           H
ATOM   1687  HB2 GLN A 405      40.270  92.520  67.060  1.00  0.00           H
ATOM   1688  HG1 GLN A 405      39.900  91.870  69.350  1.00  0.00           H
ATOM   1689  HG2 GLN A 405      41.620  91.480  69.470  1.00  0.00           H
ATOM   1690 1HE2 GLN A 405      38.500  90.360  68.000  1.00  0.00           H
ATOM   1691 2HE2 GLN A 405      39.110  88.750  67.710  1.00  0.00           H
ATOM   1692  N   GLY A 406      41.710  94.870  65.890  1.00  0.00           N
ATOM   1693  CA  GLY A 406      42.200  95.740  64.810  1.00  0.00           C
ATOM   1694  C   GLY A 406      42.760  95.000  63.610  1.00  0.00           C
ATOM   1695  O   GLY A 406      42.790  93.770  63.640  1.00  0.00           O
ATOM   1696  H   GLY A 406      40.730  94.690  66.040  1.00  0.00           H
ATOM   1697  HA1 GLY A 406      43.050  96.250  65.260  1.00  0.00           H
ATOM   1698  HA2 GLY A 406      41.460  96.470  64.500  1.00  0.00           H
ATOM   1699  N   VAL A 407      43.110  95.720  62.560  1.00  0.00           N
ATOM   1700  CA  VAL A 407      43.340  95.040  61.240  1.00  0.00           C
ATOM   1701  C   VAL A 407      44.170  95.930  60.390  1.00  0.00           C
ATOM   1702  O   VAL A 407      44.200  97.150  60.550  1.00  0.00           O
ATOM   1703  CB  VAL A 407      41.980  94.650  60.550  1.00  0.00           C
ATOM   1704  CG1 VAL A 407      41.280  95.900  60.060  1.00  0.00           C
ATOM   1705  CG2 VAL A 407      42.060  93.710  59.430  1.00  0.00           C
ATOM   1706  H   VAL A 407      42.790  96.660  62.580  1.00  0.00           H
ATOM   1707  HA  VAL A 407      43.900  94.110  61.430  1.00  0.00           H
ATOM   1708  HB  VAL A 407      41.300  94.240  61.300  1.00  0.00           H
ATOM   1709 1HG1 VAL A 407      41.260  96.710  60.790  1.00  0.00           H
ATOM   1710 2HG1 VAL A 407      41.850  96.320  59.220  1.00  0.00           H
ATOM   1711 3HG1 VAL A 407      40.260  95.690  59.750  1.00  0.00           H
ATOM   1712 1HG2 VAL A 407      42.810  94.020  58.710  1.00  0.00           H
ATOM   1713 2HG2 VAL A 407      42.320  92.700  59.760  1.00  0.00           H
ATOM   1714 3HG2 VAL A 407      41.090  93.610  58.930  1.00  0.00           H
ATOM   1715  N   ASP A 408      44.940  95.300  59.480  1.00  0.00           N
ATOM   1716  CA  ASP A 408      45.890  95.980  58.610  1.00  0.00           C
ATOM   1717  C   ASP A 408      46.150  95.280  57.240  1.00  0.00           C
ATOM   1718  O   ASP A 408      47.050  95.620  56.450  1.00  0.00           O
ATOM   1719  CB  ASP A 408      47.210  96.100  59.400  1.00  0.00           C
ATOM   1720  CG  ASP A 408      48.230  97.060  58.760  1.00  0.00           C
ATOM   1721  OD1 ASP A 408      49.410  96.620  58.540  1.00  0.00           O
ATOM   1722  OD2 ASP A 408      47.770  98.210  58.580  1.00  0.00           O
ATOM   1723  H   ASP A 408      45.060  94.300  59.510  1.00  0.00           H
ATOM   1724  HA  ASP A 408      45.580  97.010  58.430  1.00  0.00           H
ATOM   1725  HB1 ASP A 408      47.670  95.100  59.430  1.00  0.00           H
ATOM   1726  HB2 ASP A 408      47.200  96.420  60.450  1.00  0.00           H
ATOM   1727  N   ASP A 409      45.430  94.170  57.030  1.00  0.00           N
ATOM   1728  CA  ASP A 409      45.710  93.210  55.940  1.00  0.00           C
ATOM   1729  C   ASP A 409      44.440  92.740  55.140  1.00  0.00           C
ATOM   1730  O   ASP A 409      43.440  92.320  55.820  1.00  0.00           O
ATOM   1731  CB  ASP A 409      46.520  92.050  56.580  1.00  0.00           C
ATOM   1732  CG  ASP A 409      46.890  90.900  55.680  1.00  0.00           C
ATOM   1733  OD1 ASP A 409      46.640  90.970  54.440  1.00  0.00           O
ATOM   1734  OD2 ASP A 409      47.480  89.920  56.160  1.00  0.00           O
ATOM   1735  H   ASP A 409      44.660  93.970  57.660  1.00  0.00           H
ATOM   1736  HA  ASP A 409      46.250  93.660  55.100  1.00  0.00           H
ATOM   1737  HB1 ASP A 409      46.000  91.500  57.350  1.00  0.00           H
ATOM   1738  HB2 ASP A 409      47.400  92.570  56.970  1.00  0.00           H
ATOM   1739  N   VAL A 410      44.360  92.860  53.820  1.00  0.00           N
ATOM   1740  CA  VAL A 410      43.320  92.380  53.030  1.00  0.00           C
ATOM   1741  C   VAL A 410      43.030  90.890  53.380  1.00  0.00           C
ATOM   1742  O   VAL A 410      41.920  90.480  53.430  1.00  0.00           O
ATOM   1743  CB  VAL A 410      43.610  92.530  51.530  1.00  0.00           C
ATOM   1744  CG1 VAL A 410      42.330  92.310  50.650  1.00  0.00           C
ATOM   1745  CG2 VAL A 410      44.070  93.920  51.060  1.00  0.00           C
ATOM   1746  H   VAL A 410      45.190  93.150  53.340  1.00  0.00           H
ATOM   1747  HA  VAL A 410      42.430  92.970  53.180  1.00  0.00           H
ATOM   1748  HB  VAL A 410      44.400  91.880  51.170  1.00  0.00           H
ATOM   1749 1HG1 VAL A 410      42.350  92.850  49.700  1.00  0.00           H
ATOM   1750 2HG1 VAL A 410      42.330  91.270  50.310  1.00  0.00           H
ATOM   1751 3HG1 VAL A 410      41.330  92.440  51.060  1.00  0.00           H
ATOM   1752 1HG2 VAL A 410      45.040  94.230  51.460  1.00  0.00           H
ATOM   1753 2HG2 VAL A 410      44.200  93.940  49.980  1.00  0.00           H
ATOM   1754 3HG2 VAL A 410      43.280  94.620  51.350  1.00  0.00           H
ATOM   1755  N   ARG A 411      44.040  90.080  53.690  1.00  0.00           N
ATOM   1756  CA  ARG A 411      43.800  88.680  53.990  1.00  0.00           C
ATOM   1757  C   ARG A 411      43.020  88.460  55.290  1.00  0.00           C
ATOM   1758  O   ARG A 411      42.020  87.750  55.200  1.00  0.00           O
ATOM   1759  CB  ARG A 411      45.080  87.870  53.850  1.00  0.00           C
ATOM   1760  CG  ARG A 411      45.110  86.280  53.850  1.00  0.00           C
ATOM   1761  CD  ARG A 411      44.530  85.620  55.110  1.00  0.00           C
ATOM   1762  NE  ARG A 411      45.170  86.120  56.340  1.00  0.00           N
ATOM   1763  CZ  ARG A 411      44.640  86.180  57.520  1.00  0.00           C
ATOM   1764  NH1 ARG A 411      43.550  85.500  57.790  1.00  0.00           N
ATOM   1765  NH2 ARG A 411      45.180  86.860  58.530  1.00  0.00           N
ATOM   1766  H   ARG A 411      44.930  90.500  53.890  1.00  0.00           H
ATOM   1767  HA  ARG A 411      43.120  88.300  53.230  1.00  0.00           H
ATOM   1768  HB1 ARG A 411      45.810  88.170  54.610  1.00  0.00           H
ATOM   1769  HB2 ARG A 411      45.510  88.090  52.870  1.00  0.00           H
ATOM   1770  HG1 ARG A 411      46.120  85.940  53.670  1.00  0.00           H
ATOM   1771  HG2 ARG A 411      44.600  85.920  52.950  1.00  0.00           H
ATOM   1772  HD1 ARG A 411      44.870  84.580  55.060  1.00  0.00           H
ATOM   1773  HD2 ARG A 411      43.460  85.790  55.150  1.00  0.00           H
ATOM   1774  HE  ARG A 411      46.050  86.580  56.150  1.00  0.00           H
ATOM   1775 1HH1 ARG A 411      43.090  84.890  57.130  1.00  0.00           H
ATOM   1776 2HH1 ARG A 411      43.130  85.480  58.720  1.00  0.00           H
ATOM   1777 1HH2 ARG A 411      45.970  87.490  58.440  1.00  0.00           H
ATOM   1778 2HH2 ARG A 411      44.680  86.770  59.400  1.00  0.00           H
ATOM   1779  N   ALA A 412      43.370  89.190  56.360  1.00  0.00           N
ATOM   1780  CA  ALA A 412      42.450  89.290  57.510  1.00  0.00           C
ATOM   1781  C   ALA A 412      41.080  89.860  57.110  1.00  0.00           C
ATOM   1782  O   ALA A 412      40.060  89.350  57.630  1.00  0.00           O
ATOM   1783  CB  ALA A 412      43.220  90.140  58.510  1.00  0.00           C
ATOM   1784  H   ALA A 412      44.180  89.790  56.230  1.00  0.00           H
ATOM   1785  HA  ALA A 412      42.360  88.320  57.990  1.00  0.00           H
ATOM   1786  HB1 ALA A 412      42.670  90.260  59.450  1.00  0.00           H
ATOM   1787  HB2 ALA A 412      44.180  89.740  58.840  1.00  0.00           H
ATOM   1788  HB3 ALA A 412      43.360  91.150  58.140  1.00  0.00           H
ATOM   1789  N   ALA A 413      40.930  90.880  56.190  1.00  0.00           N
ATOM   1790  CA  ALA A 413      39.600  91.480  55.860  1.00  0.00           C
ATOM   1791  C   ALA A 413      38.700  90.590  55.080  1.00  0.00           C
ATOM   1792  O   ALA A 413      37.460  90.640  55.270  1.00  0.00           O
ATOM   1793  CB  ALA A 413      39.720  92.830  55.150  1.00  0.00           C
ATOM   1794  H   ALA A 413      41.770  91.320  55.850  1.00  0.00           H
ATOM   1795  HA  ALA A 413      39.020  91.550  56.780  1.00  0.00           H
ATOM   1796  HB1 ALA A 413      40.370  92.670  54.300  1.00  0.00           H
ATOM   1797  HB2 ALA A 413      38.730  93.150  54.850  1.00  0.00           H
ATOM   1798  HB3 ALA A 413      40.200  93.550  55.810  1.00  0.00           H
ATOM   1799  N   ALA A 414      39.200  89.840  54.130  1.00  0.00           N
ATOM   1800  CA  ALA A 414      38.560  88.810  53.410  1.00  0.00           C
ATOM   1801  C   ALA A 414      38.110  87.620  54.260  1.00  0.00           C
ATOM   1802  O   ALA A 414      37.030  87.060  54.020  1.00  0.00           O
ATOM   1803  CB  ALA A 414      39.490  88.210  52.320  1.00  0.00           C
ATOM   1804  H   ALA A 414      40.190  89.970  54.000  1.00  0.00           H
ATOM   1805  HA  ALA A 414      37.670  89.110  52.850  1.00  0.00           H
ATOM   1806  HB1 ALA A 414      39.460  88.880  51.450  1.00  0.00           H
ATOM   1807  HB2 ALA A 414      40.510  88.310  52.690  1.00  0.00           H
ATOM   1808  HB3 ALA A 414      39.140  87.210  52.080  1.00  0.00           H
ATOM   1809  N   LYS A 415      38.910  87.210  55.210  1.00  0.00           N
ATOM   1810  CA  LYS A 415      38.670  86.100  56.200  1.00  0.00           C
ATOM   1811  C   LYS A 415      37.570  86.510  57.220  1.00  0.00           C
ATOM   1812  O   LYS A 415      36.860  85.660  57.590  1.00  0.00           O
ATOM   1813  CB  LYS A 415      40.040  85.790  56.850  1.00  0.00           C
ATOM   1814  CG  LYS A 415      40.070  84.670  57.930  1.00  0.00           C
ATOM   1815  CD  LYS A 415      39.510  83.300  57.460  1.00  0.00           C
ATOM   1816  CE  LYS A 415      39.290  82.330  58.590  1.00  0.00           C
ATOM   1817  NZ  LYS A 415      39.070  81.010  58.000  1.00  0.00           N
ATOM   1818  H   LYS A 415      39.800  87.680  55.240  1.00  0.00           H
ATOM   1819  HA  LYS A 415      38.220  85.250  55.670  1.00  0.00           H
ATOM   1820  HB1 LYS A 415      40.320  86.750  57.280  1.00  0.00           H
ATOM   1821  HB2 LYS A 415      40.660  85.540  56.000  1.00  0.00           H
ATOM   1822  HG1 LYS A 415      39.410  85.010  58.730  1.00  0.00           H
ATOM   1823  HG2 LYS A 415      41.130  84.610  58.160  1.00  0.00           H
ATOM   1824  HD1 LYS A 415      40.080  82.880  56.640  1.00  0.00           H
ATOM   1825  HD2 LYS A 415      38.510  83.540  57.090  1.00  0.00           H
ATOM   1826  HE1 LYS A 415      38.420  82.640  59.180  1.00  0.00           H
ATOM   1827  HE2 LYS A 415      40.190  82.230  59.190  1.00  0.00           H
ATOM   1828  HZ1 LYS A 415      38.840  80.330  58.710  1.00  0.00           H
ATOM   1829  HZ2 LYS A 415      38.250  81.160  57.440  1.00  0.00           H
ATOM   1830  HZ3 LYS A 415      39.780  80.680  57.360  1.00  0.00           H
ATOM   1831  N   MET A 416      37.500  87.800  57.520  1.00  0.00           N
ATOM   1832  CA  MET A 416      36.270  88.280  58.230  1.00  0.00           C
ATOM   1833  C   MET A 416      34.910  87.940  57.640  1.00  0.00           C
ATOM   1834  O   MET A 416      33.990  87.580  58.380  1.00  0.00           O
ATOM   1835  CB  MET A 416      36.490  89.700  58.590  1.00  0.00           C
ATOM   1836  CG  MET A 416      36.910  89.860  60.040  1.00  0.00           C
ATOM   1837  SD  MET A 416      37.120  91.590  60.440  1.00  0.00           S
ATOM   1838  CE  MET A 416      37.390  91.460  62.250  1.00  0.00           C
ATOM   1839  H   MET A 416      38.190  88.420  57.090  1.00  0.00           H
ATOM   1840  HA  MET A 416      36.210  87.780  59.190  1.00  0.00           H
ATOM   1841  HB1 MET A 416      35.580  90.250  58.330  1.00  0.00           H
ATOM   1842  HB2 MET A 416      37.170  90.230  57.910  1.00  0.00           H
ATOM   1843  HG1 MET A 416      37.890  89.380  60.160  1.00  0.00           H
ATOM   1844  HG2 MET A 416      36.160  89.470  60.740  1.00  0.00           H
ATOM   1845  HE1 MET A 416      38.410  91.150  62.460  1.00  0.00           H
ATOM   1846  HE2 MET A 416      37.270  92.500  62.590  1.00  0.00           H
ATOM   1847  HE3 MET A 416      36.640  90.830  62.720  1.00  0.00           H
ATOM   1848  N   LYS A 417      34.710  87.780  56.370  1.00  0.00           N
ATOM   1849  CA  LYS A 417      33.410  87.210  55.760  1.00  0.00           C
ATOM   1850  C   LYS A 417      33.730  85.990  54.830  1.00  0.00           C
ATOM   1851  O   LYS A 417      33.150  85.740  53.730  1.00  0.00           O
ATOM   1852  CB  LYS A 417      32.680  88.290  54.980  1.00  0.00           C
ATOM   1853  CG  LYS A 417      32.130  89.490  55.720  1.00  0.00           C
ATOM   1854  CD  LYS A 417      30.940  89.140  56.760  1.00  0.00           C
ATOM   1855  CE  LYS A 417      29.850  88.340  56.180  1.00  0.00           C
ATOM   1856  NZ  LYS A 417      28.740  88.140  57.110  1.00  0.00           N
ATOM   1857  H   LYS A 417      35.520  87.870  55.780  1.00  0.00           H
ATOM   1858  HA  LYS A 417      32.720  86.750  56.480  1.00  0.00           H
ATOM   1859  HB1 LYS A 417      31.840  87.800  54.510  1.00  0.00           H
ATOM   1860  HB2 LYS A 417      33.410  88.690  54.270  1.00  0.00           H
ATOM   1861  HG1 LYS A 417      31.930  90.280  55.000  1.00  0.00           H
ATOM   1862  HG2 LYS A 417      32.960  89.880  56.310  1.00  0.00           H
ATOM   1863  HD1 LYS A 417      30.380  89.970  57.190  1.00  0.00           H
ATOM   1864  HD2 LYS A 417      31.470  88.640  57.580  1.00  0.00           H
ATOM   1865  HE1 LYS A 417      30.270  87.370  55.890  1.00  0.00           H
ATOM   1866  HE2 LYS A 417      29.440  88.800  55.300  1.00  0.00           H
ATOM   1867  HZ1 LYS A 417      28.200  88.980  57.220  1.00  0.00           H
ATOM   1868  HZ2 LYS A 417      28.140  87.360  56.870  1.00  0.00           H
ATOM   1869  HZ3 LYS A 417      28.940  87.880  58.060  1.00  0.00           H
ATOM   1870  N   GLN A 418      34.720  85.230  55.290  1.00  0.00           N
ATOM   1871  CA  GLN A 418      35.220  83.920  54.880  1.00  0.00           C
ATOM   1872  C   GLN A 418      35.320  83.730  53.340  1.00  0.00           C
ATOM   1873  O   GLN A 418      34.990  82.640  52.860  1.00  0.00           O
ATOM   1874  CB  GLN A 418      34.360  82.880  55.630  1.00  0.00           C
ATOM   1875  CG  GLN A 418      34.290  83.000  57.100  1.00  0.00           C
ATOM   1876  CD  GLN A 418      35.500  82.650  57.930  1.00  0.00           C
ATOM   1877  NE2 GLN A 418      35.510  83.100  59.180  1.00  0.00           N
ATOM   1878  OE1 GLN A 418      36.350  81.900  57.590  1.00  0.00           O
ATOM   1879  H   GLN A 418      35.150  85.570  56.140  1.00  0.00           H
ATOM   1880  HA  GLN A 418      36.250  83.820  55.200  1.00  0.00           H
ATOM   1881  HB1 GLN A 418      34.810  81.930  55.310  1.00  0.00           H
ATOM   1882  HB2 GLN A 418      33.360  83.020  55.230  1.00  0.00           H
ATOM   1883  HG1 GLN A 418      33.470  82.370  57.450  1.00  0.00           H
ATOM   1884  HG2 GLN A 418      33.950  83.990  57.400  1.00  0.00           H
ATOM   1885 1HE2 GLN A 418      34.860  83.810  59.520  1.00  0.00           H
ATOM   1886 2HE2 GLN A 418      36.200  82.910  59.890  1.00  0.00           H
ATOM   1887  N   TYR A 419      35.760  84.790  52.630  1.00  0.00           N
ATOM   1888  CA  TYR A 419      36.000  84.850  51.210  1.00  0.00           C
ATOM   1889  C   TYR A 419      37.290  84.030  51.010  1.00  0.00           C
ATOM   1890  O   TYR A 419      38.310  84.330  51.680  1.00  0.00           O
ATOM   1891  CB  TYR A 419      36.250  86.230  50.720  1.00  0.00           C
ATOM   1892  CG  TYR A 419      36.680  86.350  49.280  1.00  0.00           C
ATOM   1893  CD1 TYR A 419      37.970  86.690  48.900  1.00  0.00           C
ATOM   1894  CD2 TYR A 419      35.730  86.240  48.260  1.00  0.00           C
ATOM   1895  CE1 TYR A 419      38.200  86.920  47.500  1.00  0.00           C
ATOM   1896  CE2 TYR A 419      35.990  86.310  46.860  1.00  0.00           C
ATOM   1897  CZ  TYR A 419      37.220  86.800  46.500  1.00  0.00           C
ATOM   1898  OH  TYR A 419      37.430  87.010  45.190  1.00  0.00           O
ATOM   1899  H   TYR A 419      36.010  85.600  53.190  1.00  0.00           H
ATOM   1900  HA  TYR A 419      35.230  84.380  50.580  1.00  0.00           H
ATOM   1901  HB1 TYR A 419      36.920  86.790  51.360  1.00  0.00           H
ATOM   1902  HB2 TYR A 419      35.360  86.830  50.940  1.00  0.00           H
ATOM   1903  HD1 TYR A 419      38.780  86.760  49.600  1.00  0.00           H
ATOM   1904  HD2 TYR A 419      34.710  86.100  48.570  1.00  0.00           H
ATOM   1905  HE1 TYR A 419      39.160  87.310  47.230  1.00  0.00           H
ATOM   1906  HE2 TYR A 419      35.110  86.270  46.230  1.00  0.00           H
ATOM   1907  HH  TYR A 419      36.650  86.920  44.640  1.00  0.00           H
ATOM   1908  N   GLU A 420      37.200  82.970  50.180  1.00  0.00           N
ATOM   1909  CA  GLU A 420      38.320  82.010  50.140  1.00  0.00           C
ATOM   1910  C   GLU A 420      39.380  82.380  49.140  1.00  0.00           C
ATOM   1911  O   GLU A 420      40.510  81.930  49.340  1.00  0.00           O
ATOM   1912  CB  GLU A 420      37.760  80.500  49.970  1.00  0.00           C
ATOM   1913  CG  GLU A 420      37.270  80.190  48.560  1.00  0.00           C
ATOM   1914  CD  GLU A 420      35.710  80.230  48.510  1.00  0.00           C
ATOM   1915  OE1 GLU A 420      35.160  81.270  48.780  1.00  0.00           O
ATOM   1916  OE2 GLU A 420      35.130  79.200  48.130  1.00  0.00           O
ATOM   1917  H   GLU A 420      36.310  82.740  49.780  1.00  0.00           H
ATOM   1918  HA  GLU A 420      38.810  82.120  51.110  1.00  0.00           H
ATOM   1919  HB1 GLU A 420      36.950  80.320  50.680  1.00  0.00           H
ATOM   1920  HB2 GLU A 420      38.520  79.750  50.210  1.00  0.00           H
ATOM   1921  HG1 GLU A 420      37.720  79.210  48.390  1.00  0.00           H
ATOM   1922  HG2 GLU A 420      37.620  80.930  47.830  1.00  0.00           H
ATOM   1923  N   ALA A 421      39.210  83.210  48.050  1.00  0.00           N
ATOM   1924  CA  ALA A 421      40.110  83.290  46.880  1.00  0.00           C
ATOM   1925  C   ALA A 421      41.370  84.210  47.100  1.00  0.00           C
ATOM   1926  O   ALA A 421      41.820  84.950  46.210  1.00  0.00           O
ATOM   1927  CB  ALA A 421      39.330  83.570  45.600  1.00  0.00           C
ATOM   1928  H   ALA A 421      38.330  83.710  48.010  1.00  0.00           H
ATOM   1929  HA  ALA A 421      40.570  82.300  46.840  1.00  0.00           H
ATOM   1930  HB1 ALA A 421      40.080  83.490  44.820  1.00  0.00           H
ATOM   1931  HB2 ALA A 421      38.540  82.830  45.500  1.00  0.00           H
ATOM   1932  HB3 ALA A 421      38.900  84.570  45.710  1.00  0.00           H
ATOM   1933  N   VAL A 422      41.970  84.330  48.340  1.00  0.00           N
ATOM   1934  CA  VAL A 422      43.030  85.290  48.800  1.00  0.00           C
ATOM   1935  C   VAL A 422      44.290  84.480  49.180  1.00  0.00           C
ATOM   1936  O   VAL A 422      44.150  83.330  49.700  1.00  0.00           O
ATOM   1937  CB  VAL A 422      42.630  86.190  49.970  1.00  0.00           C
ATOM   1938  CG1 VAL A 422      41.750  87.370  49.410  1.00  0.00           C
ATOM   1939  CG2 VAL A 422      41.760  85.490  51.020  1.00  0.00           C
ATOM   1940  H   VAL A 422      41.730  83.620  49.020  1.00  0.00           H
ATOM   1941  HA  VAL A 422      43.430  85.860  47.960  1.00  0.00           H
ATOM   1942  HB  VAL A 422      43.560  86.570  50.430  1.00  0.00           H
ATOM   1943 1HG1 VAL A 422      40.930  87.050  48.750  1.00  0.00           H
ATOM   1944 2HG1 VAL A 422      41.250  87.980  50.170  1.00  0.00           H
ATOM   1945 3HG1 VAL A 422      42.390  87.990  48.780  1.00  0.00           H
ATOM   1946 1HG2 VAL A 422      40.790  85.180  50.650  1.00  0.00           H
ATOM   1947 2HG2 VAL A 422      42.240  84.630  51.480  1.00  0.00           H
ATOM   1948 3HG2 VAL A 422      41.600  86.250  51.800  1.00  0.00           H
ATOM   1949  N   ARG A 423      45.480  85.140  48.960  1.00  0.00           N
ATOM   1950  CA  ARG A 423      46.870  84.680  49.400  1.00  0.00           C
ATOM   1951  C   ARG A 423      47.480  85.830  50.280  1.00  0.00           C
ATOM   1952  O   ARG A 423      46.970  86.970  50.170  1.00  0.00           O
ATOM   1953  CB  ARG A 423      47.700  84.380  48.150  1.00  0.00           C
ATOM   1954  CG  ARG A 423      47.250  83.020  47.670  1.00  0.00           C
ATOM   1955  CD  ARG A 423      48.230  82.390  46.630  1.00  0.00           C
ATOM   1956  NE  ARG A 423      48.090  82.980  45.270  1.00  0.00           N
ATOM   1957  CZ  ARG A 423      47.630  82.330  44.200  1.00  0.00           C
ATOM   1958  NH1 ARG A 423      47.070  81.140  44.280  1.00  0.00           N
ATOM   1959  NH2 ARG A 423      47.650  82.920  43.080  1.00  0.00           N
ATOM   1960  H   ARG A 423      45.430  86.050  48.520  1.00  0.00           H
ATOM   1961  HA  ARG A 423      46.660  83.740  49.920  1.00  0.00           H
ATOM   1962  HB1 ARG A 423      48.770  84.410  48.370  1.00  0.00           H
ATOM   1963  HB2 ARG A 423      47.490  85.140  47.400  1.00  0.00           H
ATOM   1964  HG1 ARG A 423      46.290  83.130  47.170  1.00  0.00           H
ATOM   1965  HG2 ARG A 423      47.110  82.270  48.450  1.00  0.00           H
ATOM   1966  HD1 ARG A 423      48.100  81.310  46.590  1.00  0.00           H
ATOM   1967  HD2 ARG A 423      49.260  82.490  46.980  1.00  0.00           H
ATOM   1968  HE  ARG A 423      48.480  83.900  45.120  1.00  0.00           H
ATOM   1969 1HH1 ARG A 423      47.050  80.720  45.210  1.00  0.00           H
ATOM   1970 2HH1 ARG A 423      46.720  80.610  43.490  1.00  0.00           H
ATOM   1971 1HH2 ARG A 423      47.990  83.870  43.040  1.00  0.00           H
ATOM   1972 2HH2 ARG A 423      47.380  82.450  42.230  1.00  0.00           H
ATOM   1973  N   PRO A 424      48.490  85.510  51.150  1.00  0.00           N
ATOM   1974  CA  PRO A 424      49.110  86.490  52.010  1.00  0.00           C
ATOM   1975  C   PRO A 424      50.300  87.200  51.360  1.00  0.00           C
ATOM   1976  O   PRO A 424      51.030  86.710  50.500  1.00  0.00           O
ATOM   1977  CB  PRO A 424      49.670  85.750  53.210  1.00  0.00           C
ATOM   1978  CG  PRO A 424      48.940  84.360  53.150  1.00  0.00           C
ATOM   1979  CD  PRO A 424      48.750  84.190  51.680  1.00  0.00           C
ATOM   1980  HA  PRO A 424      48.370  87.160  52.450  1.00  0.00           H
ATOM   1981  HB1 PRO A 424      50.710  85.440  53.110  1.00  0.00           H
ATOM   1982  HB2 PRO A 424      49.650  86.270  54.160  1.00  0.00           H
ATOM   1983  HG1 PRO A 424      49.450  83.580  53.720  1.00  0.00           H
ATOM   1984  HG2 PRO A 424      47.970  84.510  53.610  1.00  0.00           H
ATOM   1985  HD1 PRO A 424      49.660  83.870  51.170  1.00  0.00           H
ATOM   1986  HD2 PRO A 424      48.030  83.400  51.500  1.00  0.00           H
ATOM   1987  N   ASP A 425      50.460  88.460  51.640  1.00  0.00           N
ATOM   1988  CA  ASP A 425      51.620  89.290  51.160  1.00  0.00           C
ATOM   1989  C   ASP A 425      52.950  88.740  51.660  1.00  0.00           C
ATOM   1990  O   ASP A 425      53.930  88.610  50.910  1.00  0.00           O
ATOM   1991  CB  ASP A 425      51.420  90.740  51.660  1.00  0.00           C
ATOM   1992  CG  ASP A 425      50.240  91.540  51.010  1.00  0.00           C
ATOM   1993  OD1 ASP A 425      49.470  92.220  51.780  1.00  0.00           O
ATOM   1994  OD2 ASP A 425      50.060  91.440  49.810  1.00  0.00           O
ATOM   1995  H   ASP A 425      49.920  88.820  52.420  1.00  0.00           H
ATOM   1996  HA  ASP A 425      51.620  89.290  50.070  1.00  0.00           H
ATOM   1997  HB1 ASP A 425      52.390  91.180  51.490  1.00  0.00           H
ATOM   1998  HB2 ASP A 425      51.280  90.760  52.740  1.00  0.00           H
ATOM   1999  N   GLU A 426      53.030  88.110  52.830  1.00  0.00           N
ATOM   2000  CA  GLU A 426      54.090  87.330  53.510  1.00  0.00           C
ATOM   2001  C   GLU A 426      54.390  86.020  52.800  1.00  0.00           C
ATOM   2002  O   GLU A 426      55.280  85.320  53.250  1.00  0.00           O
ATOM   2003  CB  GLU A 426      53.750  87.170  55.010  1.00  0.00           C
ATOM   2004  CG  GLU A 426      53.780  88.420  55.810  1.00  0.00           C
ATOM   2005  CD  GLU A 426      52.710  89.480  55.490  1.00  0.00           C
ATOM   2006  OE1 GLU A 426      51.510  89.150  55.610  1.00  0.00           O
ATOM   2007  OE2 GLU A 426      53.110  90.530  54.860  1.00  0.00           O
ATOM   2008  H   GLU A 426      52.220  88.310  53.410  1.00  0.00           H
ATOM   2009  HA  GLU A 426      55.060  87.850  53.480  1.00  0.00           H
ATOM   2010  HB1 GLU A 426      54.390  86.380  55.400  1.00  0.00           H
ATOM   2011  HB2 GLU A 426      52.720  86.800  55.050  1.00  0.00           H
ATOM   2012  HG1 GLU A 426      54.730  88.920  55.620  1.00  0.00           H
ATOM   2013  HG2 GLU A 426      53.720  88.300  56.890  1.00  0.00           H
ATOM   2014  N   ALA A 427      53.590  85.730  51.800  1.00  0.00           N
ATOM   2015  CA  ALA A 427      53.680  84.540  50.990  1.00  0.00           C
ATOM   2016  C   ALA A 427      54.030  84.910  49.500  1.00  0.00           C
ATOM   2017  O   ALA A 427      54.890  84.290  48.880  1.00  0.00           O
ATOM   2018  CB  ALA A 427      52.380  83.790  51.100  1.00  0.00           C
ATOM   2019  H   ALA A 427      53.010  86.470  51.450  1.00  0.00           H
ATOM   2020  HA  ALA A 427      54.470  83.910  51.390  1.00  0.00           H
ATOM   2021  HB1 ALA A 427      52.340  82.750  50.770  1.00  0.00           H
ATOM   2022  HB2 ALA A 427      52.030  83.730  52.140  1.00  0.00           H
ATOM   2023  HB3 ALA A 427      51.700  84.290  50.410  1.00  0.00           H
ATOM   2024  N   VAL A 428      53.300  85.890  48.940  1.00  0.00           N
ATOM   2025  CA  VAL A 428      53.480  86.430  47.570  1.00  0.00           C
ATOM   2026  C   VAL A 428      54.750  87.350  47.520  1.00  0.00           C
ATOM   2027  O   VAL A 428      55.520  87.170  46.600  1.00  0.00           O
ATOM   2028  CB  VAL A 428      52.240  87.020  47.000  1.00  0.00           C
ATOM   2029  CG1 VAL A 428      52.500  87.500  45.560  1.00  0.00           C
ATOM   2030  CG2 VAL A 428      51.100  85.970  46.920  1.00  0.00           C
ATOM   2031  H   VAL A 428      52.550  86.310  49.460  1.00  0.00           H
ATOM   2032  HA  VAL A 428      53.620  85.580  46.890  1.00  0.00           H
ATOM   2033  HB  VAL A 428      51.820  87.820  47.610  1.00  0.00           H
ATOM   2034 1HG1 VAL A 428      51.630  87.780  44.960  1.00  0.00           H
ATOM   2035 2HG1 VAL A 428      53.170  88.360  45.550  1.00  0.00           H
ATOM   2036 3HG1 VAL A 428      53.070  86.680  45.130  1.00  0.00           H
ATOM   2037 1HG2 VAL A 428      50.140  86.410  46.660  1.00  0.00           H
ATOM   2038 2HG2 VAL A 428      51.310  85.160  46.220  1.00  0.00           H
ATOM   2039 3HG2 VAL A 428      50.960  85.430  47.870  1.00  0.00           H
ATOM   2040  N   TYR A 429      55.080  88.220  48.520  1.00  0.00           N
ATOM   2041  CA  TYR A 429      56.310  89.020  48.580  1.00  0.00           C
ATOM   2042  C   TYR A 429      57.340  88.530  49.590  1.00  0.00           C
ATOM   2043  O   TYR A 429      58.560  88.580  49.300  1.00  0.00           O
ATOM   2044  CB  TYR A 429      55.850  90.450  48.970  1.00  0.00           C
ATOM   2045  CG  TYR A 429      54.800  91.190  48.170  1.00  0.00           C
ATOM   2046  CD1 TYR A 429      53.760  91.820  48.900  1.00  0.00           C
ATOM   2047  CD2 TYR A 429      54.590  91.080  46.740  1.00  0.00           C
ATOM   2048  CE1 TYR A 429      52.660  92.440  48.240  1.00  0.00           C
ATOM   2049  CE2 TYR A 429      53.470  91.660  46.080  1.00  0.00           C
ATOM   2050  CZ  TYR A 429      52.520  92.340  46.810  1.00  0.00           C
ATOM   2051  OH  TYR A 429      51.470  92.920  46.230  1.00  0.00           O
ATOM   2052  H   TYR A 429      54.450  88.410  49.280  1.00  0.00           H
ATOM   2053  HA  TYR A 429      56.780  88.930  47.600  1.00  0.00           H
ATOM   2054  HB1 TYR A 429      56.750  91.070  48.960  1.00  0.00           H
ATOM   2055  HB2 TYR A 429      55.570  90.370  50.020  1.00  0.00           H
ATOM   2056  HD1 TYR A 429      53.800  91.680  49.980  1.00  0.00           H
ATOM   2057  HD2 TYR A 429      55.310  90.510  46.160  1.00  0.00           H
ATOM   2058  HE1 TYR A 429      51.840  92.860  48.800  1.00  0.00           H
ATOM   2059  HE2 TYR A 429      53.320  91.620  45.020  1.00  0.00           H
ATOM   2060  HH  TYR A 429      50.910  93.430  46.820  1.00  0.00           H
ATOM   2061  N   GLY A 430      56.880  88.100  50.730  1.00  0.00           N
ATOM   2062  CA  GLY A 430      57.790  87.550  51.820  1.00  0.00           C
ATOM   2063  C   GLY A 430      57.590  88.260  53.120  1.00  0.00           C
ATOM   2064  O   GLY A 430      56.840  89.290  53.200  1.00  0.00           O
ATOM   2065  H   GLY A 430      55.880  88.090  50.860  1.00  0.00           H
ATOM   2066  HA1 GLY A 430      58.840  87.640  51.560  1.00  0.00           H
ATOM   2067  HA2 GLY A 430      57.500  86.520  52.010  1.00  0.00           H
ATOM   2068  N   LYS A 431      58.170  87.730  54.150  1.00  0.00           N
ATOM   2069  CA  LYS A 431      58.020  88.130  55.590  1.00  0.00           C
ATOM   2070  C   LYS A 431      59.090  89.150  55.900  1.00  0.00           C
ATOM   2071  O   LYS A 431      60.270  88.950  55.680  1.00  0.00           O
ATOM   2072  CB  LYS A 431      58.180  86.890  56.460  1.00  0.00           C
ATOM   2073  CG  LYS A 431      58.060  87.290  57.950  1.00  0.00           C
ATOM   2074  CD  LYS A 431      58.280  86.240  59.030  1.00  0.00           C
ATOM   2075  CE  LYS A 431      58.470  86.890  60.380  1.00  0.00           C
ATOM   2076  NZ  LYS A 431      59.780  87.480  60.520  1.00  0.00           N
ATOM   2077  H   LYS A 431      58.740  86.910  53.980  1.00  0.00           H
ATOM   2078  HA  LYS A 431      57.030  88.570  55.720  1.00  0.00           H
ATOM   2079  HB1 LYS A 431      59.210  86.530  56.340  1.00  0.00           H
ATOM   2080  HB2 LYS A 431      57.480  86.120  56.140  1.00  0.00           H
ATOM   2081  HG1 LYS A 431      57.100  87.790  58.060  1.00  0.00           H
ATOM   2082  HG2 LYS A 431      58.670  88.140  58.270  1.00  0.00           H
ATOM   2083  HD1 LYS A 431      59.160  85.700  58.730  1.00  0.00           H
ATOM   2084  HD2 LYS A 431      57.490  85.500  59.070  1.00  0.00           H
ATOM   2085  HE1 LYS A 431      58.350  86.070  61.090  1.00  0.00           H
ATOM   2086  HE2 LYS A 431      57.770  87.720  60.520  1.00  0.00           H
ATOM   2087  HZ1 LYS A 431      60.470  86.750  60.480  1.00  0.00           H
ATOM   2088  HZ2 LYS A 431      60.100  88.170  59.840  1.00  0.00           H
ATOM   2089  HZ3 LYS A 431      59.880  88.020  61.370  1.00  0.00           H
ATOM   2090  N   GLY A 432      58.610  90.240  56.480  1.00  0.00           N
ATOM   2091  CA  GLY A 432      59.320  91.470  56.900  1.00  0.00           C
ATOM   2092  C   GLY A 432      59.960  92.290  55.730  1.00  0.00           C
ATOM   2093  O   GLY A 432      59.740  92.030  54.510  1.00  0.00           O
ATOM   2094  H   GLY A 432      57.600  90.330  56.540  1.00  0.00           H
ATOM   2095  HA1 GLY A 432      60.080  91.250  57.650  1.00  0.00           H
ATOM   2096  HA2 GLY A 432      58.610  92.090  57.450  1.00  0.00           H
ATOM   2097  N   ALA A 433      60.770  93.260  56.110  1.00  0.00           N
ATOM   2098  CA  ALA A 433      61.200  94.290  55.180  1.00  0.00           C
ATOM   2099  C   ALA A 433      62.060  93.760  54.030  1.00  0.00           C
ATOM   2100  O   ALA A 433      62.110  94.450  52.990  1.00  0.00           O
ATOM   2101  CB  ALA A 433      62.020  95.320  55.950  1.00  0.00           C
ATOM   2102  H   ALA A 433      60.990  93.460  57.080  1.00  0.00           H
ATOM   2103  HA  ALA A 433      60.370  94.780  54.660  1.00  0.00           H
ATOM   2104  HB1 ALA A 433      62.930  94.920  56.400  1.00  0.00           H
ATOM   2105  HB2 ALA A 433      62.370  96.080  55.250  1.00  0.00           H
ATOM   2106  HB3 ALA A 433      61.530  95.750  56.820  1.00  0.00           H
ATOM   2107  N   LYS A 434      62.690  92.570  54.150  1.00  0.00           N
ATOM   2108  CA  LYS A 434      63.530  91.850  53.140  1.00  0.00           C
ATOM   2109  C   LYS A 434      62.580  91.370  51.980  1.00  0.00           C
ATOM   2110  O   LYS A 434      63.130  90.810  50.950  1.00  0.00           O
ATOM   2111  CB  LYS A 434      64.350  90.710  53.720  1.00  0.00           C
ATOM   2112  CG  LYS A 434      63.450  89.690  54.420  1.00  0.00           C
ATOM   2113  CD  LYS A 434      64.390  88.640  55.040  1.00  0.00           C
ATOM   2114  CE  LYS A 434      63.710  87.540  55.800  1.00  0.00           C
ATOM   2115  NZ  LYS A 434      62.770  88.120  56.800  1.00  0.00           N
ATOM   2116  H   LYS A 434      62.760  92.300  55.110  1.00  0.00           H
ATOM   2117  HA  LYS A 434      64.260  92.490  52.640  1.00  0.00           H
ATOM   2118  HB1 LYS A 434      65.170  91.150  54.300  1.00  0.00           H
ATOM   2119  HB2 LYS A 434      64.750  90.180  52.860  1.00  0.00           H
ATOM   2120  HG1 LYS A 434      62.840  89.200  53.650  1.00  0.00           H
ATOM   2121  HG2 LYS A 434      62.780  90.010  55.210  1.00  0.00           H
ATOM   2122  HD1 LYS A 434      65.120  89.180  55.640  1.00  0.00           H
ATOM   2123  HD2 LYS A 434      64.950  88.100  54.270  1.00  0.00           H
ATOM   2124  HE1 LYS A 434      64.420  86.850  56.240  1.00  0.00           H
ATOM   2125  HE2 LYS A 434      63.120  86.870  55.170  1.00  0.00           H
ATOM   2126  HZ1 LYS A 434      63.170  88.940  57.230  1.00  0.00           H
ATOM   2127  HZ2 LYS A 434      61.880  88.470  56.470  1.00  0.00           H
ATOM   2128  HZ3 LYS A 434      62.640  87.450  57.540  1.00  0.00           H
ATOM   2129  N   ARG A 435      61.210  91.540  52.040  1.00  0.00           N
ATOM   2130  CA  ARG A 435      60.290  91.130  50.930  1.00  0.00           C
ATOM   2131  C   ARG A 435      60.740  91.590  49.520  1.00  0.00           C
ATOM   2132  O   ARG A 435      61.400  92.610  49.280  1.00  0.00           O
ATOM   2133  CB  ARG A 435      58.880  91.620  51.200  1.00  0.00           C
ATOM   2134  CG  ARG A 435      58.530  93.100  51.000  1.00  0.00           C
ATOM   2135  CD  ARG A 435      57.120  93.460  51.470  1.00  0.00           C
ATOM   2136  NE  ARG A 435      56.940  93.420  52.940  1.00  0.00           N
ATOM   2137  CZ  ARG A 435      57.220  94.380  53.770  1.00  0.00           C
ATOM   2138  NH1 ARG A 435      57.590  95.580  53.380  1.00  0.00           N
ATOM   2139  NH2 ARG A 435      57.150  94.180  55.110  1.00  0.00           N
ATOM   2140  H   ARG A 435      60.820  91.930  52.890  1.00  0.00           H
ATOM   2141  HA  ARG A 435      60.390  90.050  50.920  1.00  0.00           H
ATOM   2142  HB1 ARG A 435      58.650  91.350  52.240  1.00  0.00           H
ATOM   2143  HB2 ARG A 435      58.170  91.040  50.620  1.00  0.00           H
ATOM   2144  HG1 ARG A 435      58.650  93.290  49.940  1.00  0.00           H
ATOM   2145  HG2 ARG A 435      59.300  93.640  51.530  1.00  0.00           H
ATOM   2146  HD1 ARG A 435      56.340  92.880  50.980  1.00  0.00           H
ATOM   2147  HD2 ARG A 435      56.910  94.490  51.200  1.00  0.00           H
ATOM   2148  HE  ARG A 435      56.430  92.650  53.340  1.00  0.00           H
ATOM   2149 1HH1 ARG A 435      57.460  95.850  52.420  1.00  0.00           H
ATOM   2150 2HH1 ARG A 435      57.610  96.250  54.130  1.00  0.00           H
ATOM   2151 1HH2 ARG A 435      56.770  93.280  55.370  1.00  0.00           H
ATOM   2152 2HH2 ARG A 435      57.190  95.000  55.690  1.00  0.00           H
ATOM   2153  N   ALA A 436      60.420  90.770  48.570  1.00  0.00           N
ATOM   2154  CA  ALA A 436      60.720  90.910  47.150  1.00  0.00           C
ATOM   2155  C   ALA A 436      59.560  90.490  46.280  1.00  0.00           C
ATOM   2156  O   ALA A 436      58.890  89.540  46.560  1.00  0.00           O
ATOM   2157  CB  ALA A 436      62.010  90.060  46.850  1.00  0.00           C
ATOM   2158  H   ALA A 436      59.840  89.940  48.700  1.00  0.00           H
ATOM   2159  HA  ALA A 436      60.980  91.940  46.910  1.00  0.00           H
ATOM   2160  HB1 ALA A 436      62.260  90.130  45.790  1.00  0.00           H
ATOM   2161  HB2 ALA A 436      62.950  90.440  47.250  1.00  0.00           H
ATOM   2162  HB3 ALA A 436      61.790  89.030  47.150  1.00  0.00           H
ATOM   2163  N   VAL A 437      59.390  91.320  45.220  1.00  0.00           N
ATOM   2164  CA  VAL A 437      58.220  91.310  44.440  1.00  0.00           C
ATOM   2165  C   VAL A 437      58.230  90.320  43.280  1.00  0.00           C
ATOM   2166  O   VAL A 437      59.230  90.400  42.500  1.00  0.00           O
ATOM   2167  CB  VAL A 437      57.900  92.730  43.950  1.00  0.00           C
ATOM   2168  CG1 VAL A 437      56.560  92.780  43.160  1.00  0.00           C
ATOM   2169  CG2 VAL A 437      57.800  93.670  45.170  1.00  0.00           C
ATOM   2170  H   VAL A 437      60.040  92.090  45.140  1.00  0.00           H
ATOM   2171  HA  VAL A 437      57.390  91.060  45.100  1.00  0.00           H
ATOM   2172  HB  VAL A 437      58.700  93.070  43.300  1.00  0.00           H
ATOM   2173 1HG1 VAL A 437      55.690  92.450  43.710  1.00  0.00           H
ATOM   2174 2HG1 VAL A 437      56.410  93.810  42.840  1.00  0.00           H
ATOM   2175 3HG1 VAL A 437      56.630  92.120  42.290  1.00  0.00           H
ATOM   2176 1HG2 VAL A 437      58.760  94.040  45.550  1.00  0.00           H
ATOM   2177 2HG2 VAL A 437      57.140  94.520  45.020  1.00  0.00           H
ATOM   2178 3HG2 VAL A 437      57.270  93.200  45.990  1.00  0.00           H
ATOM   2179  N   PRO A 438      57.210  89.470  42.990  1.00  0.00           N
ATOM   2180  CA  PRO A 438      57.240  88.410  41.960  1.00  0.00           C
ATOM   2181  C   PRO A 438      57.010  88.890  40.500  1.00  0.00           C
ATOM   2182  O   PRO A 438      56.640  90.000  40.200  1.00  0.00           O
ATOM   2183  CB  PRO A 438      56.080  87.430  42.370  1.00  0.00           C
ATOM   2184  CG  PRO A 438      55.120  88.550  42.850  1.00  0.00           C
ATOM   2185  CD  PRO A 438      56.010  89.350  43.800  1.00  0.00           C
ATOM   2186  HA  PRO A 438      58.190  87.890  42.080  1.00  0.00           H
ATOM   2187  HB1 PRO A 438      55.620  86.870  41.550  1.00  0.00           H
ATOM   2188  HB2 PRO A 438      56.300  86.830  43.260  1.00  0.00           H
ATOM   2189  HG1 PRO A 438      54.740  89.210  42.070  1.00  0.00           H
ATOM   2190  HG2 PRO A 438      54.270  88.140  43.390  1.00  0.00           H
ATOM   2191  HD1 PRO A 438      55.610  90.340  44.010  1.00  0.00           H
ATOM   2192  HD2 PRO A 438      56.050  88.630  44.610  1.00  0.00           H
ATOM   2193  N   ASP A 439      57.020  87.960  39.520  1.00  0.00           N
ATOM   2194  CA  ASP A 439      56.940  88.150  38.080  1.00  0.00           C
ATOM   2195  C   ASP A 439      55.480  88.550  37.740  1.00  0.00           C
ATOM   2196  O   ASP A 439      54.520  88.190  38.430  1.00  0.00           O
ATOM   2197  CB  ASP A 439      57.390  86.860  37.310  1.00  0.00           C
ATOM   2198  CG  ASP A 439      57.340  86.990  35.790  1.00  0.00           C
ATOM   2199  OD1 ASP A 439      57.010  86.020  35.100  1.00  0.00           O
ATOM   2200  OD2 ASP A 439      57.620  88.070  35.260  1.00  0.00           O
ATOM   2201  H   ASP A 439      57.090  87.010  39.840  1.00  0.00           H
ATOM   2202  HA  ASP A 439      57.630  88.910  37.700  1.00  0.00           H
ATOM   2203  HB1 ASP A 439      56.640  86.190  37.700  1.00  0.00           H
ATOM   2204  HB2 ASP A 439      58.410  86.560  37.590  1.00  0.00           H
ATOM   2205  N   GLU A 440      55.340  89.240  36.630  1.00  0.00           N
ATOM   2206  CA  GLU A 440      54.070  89.870  36.220  1.00  0.00           C
ATOM   2207  C   GLU A 440      52.720  89.070  36.250  1.00  0.00           C
ATOM   2208  O   GLU A 440      51.770  89.630  36.780  1.00  0.00           O
ATOM   2209  CB  GLU A 440      54.180  90.400  34.850  1.00  0.00           C
ATOM   2210  CG  GLU A 440      53.030  91.390  34.460  1.00  0.00           C
ATOM   2211  CD  GLU A 440      53.520  92.190  33.310  1.00  0.00           C
ATOM   2212  OE1 GLU A 440      53.570  93.450  33.380  1.00  0.00           O
ATOM   2213  OE2 GLU A 440      53.710  91.660  32.200  1.00  0.00           O
ATOM   2214  H   GLU A 440      56.160  89.290  36.060  1.00  0.00           H
ATOM   2215  HA  GLU A 440      53.880  90.750  36.840  1.00  0.00           H
ATOM   2216  HB1 GLU A 440      54.060  89.640  34.080  1.00  0.00           H
ATOM   2217  HB2 GLU A 440      55.160  90.860  34.710  1.00  0.00           H
ATOM   2218  HG1 GLU A 440      52.760  92.080  35.260  1.00  0.00           H
ATOM   2219  HG2 GLU A 440      52.180  90.800  34.100  1.00  0.00           H
ATOM   2220  N   PRO A 441      52.620  87.800  35.820  1.00  0.00           N
ATOM   2221  CA  PRO A 441      51.380  87.070  35.890  1.00  0.00           C
ATOM   2222  C   PRO A 441      50.900  86.660  37.260  1.00  0.00           C
ATOM   2223  O   PRO A 441      49.740  86.280  37.460  1.00  0.00           O
ATOM   2224  CB  PRO A 441      51.580  85.860  34.940  1.00  0.00           C
ATOM   2225  CG  PRO A 441      53.100  85.620  35.000  1.00  0.00           C
ATOM   2226  CD  PRO A 441      53.640  87.040  35.190  1.00  0.00           C
ATOM   2227  HA  PRO A 441      50.590  87.650  35.410  1.00  0.00           H
ATOM   2228  HB1 PRO A 441      51.080  84.920  35.190  1.00  0.00           H
ATOM   2229  HB2 PRO A 441      51.130  86.040  33.960  1.00  0.00           H
ATOM   2230  HG1 PRO A 441      53.330  85.050  35.900  1.00  0.00           H
ATOM   2231  HG2 PRO A 441      53.570  85.130  34.130  1.00  0.00           H
ATOM   2232  HD1 PRO A 441      54.520  86.990  35.840  1.00  0.00           H
ATOM   2233  HD2 PRO A 441      53.910  87.350  34.170  1.00  0.00           H
ATOM   2234  N   VAL A 442      51.820  86.810  38.230  1.00  0.00           N
ATOM   2235  CA  VAL A 442      51.650  86.450  39.640  1.00  0.00           C
ATOM   2236  C   VAL A 442      51.220  87.700  40.510  1.00  0.00           C
ATOM   2237  O   VAL A 442      50.220  87.750  41.200  1.00  0.00           O
ATOM   2238  CB  VAL A 442      52.990  85.870  40.150  1.00  0.00           C
ATOM   2239  CG1 VAL A 442      52.870  85.360  41.590  1.00  0.00           C
ATOM   2240  CG2 VAL A 442      53.450  84.740  39.230  1.00  0.00           C
ATOM   2241  H   VAL A 442      52.600  87.390  37.950  1.00  0.00           H
ATOM   2242  HA  VAL A 442      50.890  85.660  39.680  1.00  0.00           H
ATOM   2243  HB  VAL A 442      53.790  86.610  40.120  1.00  0.00           H
ATOM   2244 1HG1 VAL A 442      53.860  85.050  41.930  1.00  0.00           H
ATOM   2245 2HG1 VAL A 442      52.640  86.170  42.290  1.00  0.00           H
ATOM   2246 3HG1 VAL A 442      52.260  84.460  41.570  1.00  0.00           H
ATOM   2247 1HG2 VAL A 442      54.360  84.420  39.760  1.00  0.00           H
ATOM   2248 2HG2 VAL A 442      52.730  83.940  39.260  1.00  0.00           H
ATOM   2249 3HG2 VAL A 442      53.800  85.010  38.220  1.00  0.00           H
ATOM   2250  N   LEU A 443      52.040  88.790  40.300  1.00  0.00           N
ATOM   2251  CA  LEU A 443      51.730  90.170  40.730  1.00  0.00           C
ATOM   2252  C   LEU A 443      50.310  90.610  40.230  1.00  0.00           C
ATOM   2253  O   LEU A 443      49.490  91.040  41.020  1.00  0.00           O
ATOM   2254  CB  LEU A 443      52.740  91.250  40.240  1.00  0.00           C
ATOM   2255  CG  LEU A 443      52.480  92.670  40.760  1.00  0.00           C
ATOM   2256  CD1 LEU A 443      52.210  92.770  42.270  1.00  0.00           C
ATOM   2257  CD2 LEU A 443      53.710  93.660  40.390  1.00  0.00           C
ATOM   2258  H   LEU A 443      52.770  88.680  39.600  1.00  0.00           H
ATOM   2259  HA  LEU A 443      51.680  90.190  41.820  1.00  0.00           H
ATOM   2260  HB1 LEU A 443      52.740  91.270  39.150  1.00  0.00           H
ATOM   2261  HB2 LEU A 443      53.760  90.950  40.490  1.00  0.00           H
ATOM   2262  HG  LEU A 443      51.590  93.040  40.260  1.00  0.00           H
ATOM   2263 1HD1 LEU A 443      52.290  93.820  42.520  1.00  0.00           H
ATOM   2264 2HD1 LEU A 443      51.190  92.400  42.490  1.00  0.00           H
ATOM   2265 3HD1 LEU A 443      52.930  92.220  42.870  1.00  0.00           H
ATOM   2266 1HD2 LEU A 443      53.600  94.620  40.890  1.00  0.00           H
ATOM   2267 2HD2 LEU A 443      54.570  93.200  40.880  1.00  0.00           H
ATOM   2268 3HD2 LEU A 443      53.800  93.770  39.320  1.00  0.00           H
ATOM   2269  N   ALA A 444      50.010  90.350  38.990  1.00  0.00           N
ATOM   2270  CA  ALA A 444      48.650  90.590  38.460  1.00  0.00           C
ATOM   2271  C   ALA A 444      47.600  89.660  38.950  1.00  0.00           C
ATOM   2272  O   ALA A 444      46.560  90.300  39.220  1.00  0.00           O
ATOM   2273  CB  ALA A 444      48.810  90.670  36.920  1.00  0.00           C
ATOM   2274  H   ALA A 444      50.760  90.020  38.410  1.00  0.00           H
ATOM   2275  HA  ALA A 444      48.430  91.590  38.820  1.00  0.00           H
ATOM   2276  HB1 ALA A 444      49.580  91.390  36.650  1.00  0.00           H
ATOM   2277  HB2 ALA A 444      49.060  89.670  36.560  1.00  0.00           H
ATOM   2278  HB3 ALA A 444      47.910  91.080  36.490  1.00  0.00           H
ATOM   2279  N   GLU A 445      47.830  88.410  39.220  1.00  0.00           N
ATOM   2280  CA  GLU A 445      46.830  87.600  39.860  1.00  0.00           C
ATOM   2281  C   GLU A 445      46.580  88.090  41.300  1.00  0.00           C
ATOM   2282  O   GLU A 445      45.450  88.080  41.740  1.00  0.00           O
ATOM   2283  CB  GLU A 445      47.280  86.100  39.780  1.00  0.00           C
ATOM   2284  CG  GLU A 445      46.270  85.160  40.480  1.00  0.00           C
ATOM   2285  CD  GLU A 445      46.480  83.590  40.290  1.00  0.00           C
ATOM   2286  OE1 GLU A 445      45.690  82.830  40.880  1.00  0.00           O
ATOM   2287  OE2 GLU A 445      47.500  83.110  39.670  1.00  0.00           O
ATOM   2288  H   GLU A 445      48.690  87.930  38.990  1.00  0.00           H
ATOM   2289  HA  GLU A 445      45.840  87.680  39.410  1.00  0.00           H
ATOM   2290  HB1 GLU A 445      48.240  85.900  40.270  1.00  0.00           H
ATOM   2291  HB2 GLU A 445      47.480  85.890  38.720  1.00  0.00           H
ATOM   2292  HG1 GLU A 445      45.280  85.400  40.080  1.00  0.00           H
ATOM   2293  HG2 GLU A 445      46.280  85.350  41.550  1.00  0.00           H
ATOM   2294  N   HIS A 446      47.620  88.600  41.990  1.00  0.00           N
ATOM   2295  CA  HIS A 446      47.490  88.920  43.410  1.00  0.00           C
ATOM   2296  C   HIS A 446      46.660  90.250  43.570  1.00  0.00           C
ATOM   2297  O   HIS A 446      45.890  90.370  44.510  1.00  0.00           O
ATOM   2298  CB  HIS A 446      48.990  88.940  43.990  1.00  0.00           C
ATOM   2299  CG  HIS A 446      49.090  89.190  45.450  1.00  0.00           C
ATOM   2300  CD2 HIS A 446      49.890  90.150  46.020  1.00  0.00           C
ATOM   2301  ND1 HIS A 446      48.280  88.560  46.390  1.00  0.00           N
ATOM   2302  CE1 HIS A 446      48.690  89.080  47.570  1.00  0.00           C
ATOM   2303  NE2 HIS A 446      49.600  90.060  47.370  1.00  0.00           N
ATOM   2304  H   HIS A 446      48.470  88.710  41.460  1.00  0.00           H
ATOM   2305  HA  HIS A 446      46.990  88.070  43.880  1.00  0.00           H
ATOM   2306  HB1 HIS A 446      49.520  89.760  43.510  1.00  0.00           H
ATOM   2307  HB2 HIS A 446      49.600  88.080  43.730  1.00  0.00           H
ATOM   2308  HD2 HIS A 446      50.610  90.800  45.550  1.00  0.00           H
ATOM   2309  HE1 HIS A 446      48.200  88.810  48.490  1.00  0.00           H
ATOM   2310  HE2 HIS A 446      49.980  90.640  48.110  1.00  0.00           H
ATOM   2311  N   LEU A 447      46.670  91.150  42.610  1.00  0.00           N
ATOM   2312  CA  LEU A 447      45.880  92.380  42.810  1.00  0.00           C
ATOM   2313  C   LEU A 447      44.420  92.230  42.360  1.00  0.00           C
ATOM   2314  O   LEU A 447      43.620  92.860  43.040  1.00  0.00           O
ATOM   2315  CB  LEU A 447      46.490  93.670  42.240  1.00  0.00           C
ATOM   2316  CG  LEU A 447      47.810  94.030  42.910  1.00  0.00           C
ATOM   2317  CD1 LEU A 447      48.300  95.440  42.570  1.00  0.00           C
ATOM   2318  CD2 LEU A 447      47.740  93.920  44.420  1.00  0.00           C
ATOM   2319  H   LEU A 447      47.380  91.070  41.900  1.00  0.00           H
ATOM   2320  HA  LEU A 447      45.730  92.610  43.860  1.00  0.00           H
ATOM   2321  HB1 LEU A 447      45.860  94.540  42.380  1.00  0.00           H
ATOM   2322  HB2 LEU A 447      46.750  93.500  41.190  1.00  0.00           H
ATOM   2323  HG  LEU A 447      48.550  93.340  42.530  1.00  0.00           H
ATOM   2324 1HD1 LEU A 447      47.910  96.260  43.170  1.00  0.00           H
ATOM   2325 2HD1 LEU A 447      49.380  95.480  42.630  1.00  0.00           H
ATOM   2326 3HD1 LEU A 447      48.030  95.660  41.530  1.00  0.00           H
ATOM   2327 1HD2 LEU A 447      47.750  92.890  44.770  1.00  0.00           H
ATOM   2328 2HD2 LEU A 447      48.640  94.410  44.800  1.00  0.00           H
ATOM   2329 3HD2 LEU A 447      46.880  94.500  44.740  1.00  0.00           H
ATOM   2330  N   VAL A 448      44.120  91.290  41.360  1.00  0.00           N
ATOM   2331  CA  VAL A 448      42.690  91.110  41.210  1.00  0.00           C
ATOM   2332  C   VAL A 448      42.110  90.370  42.440  1.00  0.00           C
ATOM   2333  O   VAL A 448      40.940  90.580  42.760  1.00  0.00           O
ATOM   2334  CB  VAL A 448      42.350  90.430  39.850  1.00  0.00           C
ATOM   2335  CG1 VAL A 448      40.890  90.180  39.690  1.00  0.00           C
ATOM   2336  CG2 VAL A 448      42.740  91.490  38.750  1.00  0.00           C
ATOM   2337  H   VAL A 448      44.880  90.830  40.880  1.00  0.00           H
ATOM   2338  HA  VAL A 448      42.230  92.090  41.200  1.00  0.00           H
ATOM   2339  HB  VAL A 448      42.870  89.500  39.640  1.00  0.00           H
ATOM   2340 1HG1 VAL A 448      40.400  91.140  39.810  1.00  0.00           H
ATOM   2341 2HG1 VAL A 448      40.760  89.670  38.740  1.00  0.00           H
ATOM   2342 3HG1 VAL A 448      40.580  89.460  40.450  1.00  0.00           H
ATOM   2343 1HG2 VAL A 448      42.190  92.430  38.920  1.00  0.00           H
ATOM   2344 2HG2 VAL A 448      43.820  91.600  38.780  1.00  0.00           H
ATOM   2345 3HG2 VAL A 448      42.270  91.230  37.800  1.00  0.00           H
ATOM   2346  N   ARG A 449      42.800  89.460  43.150  1.00  0.00           N
ATOM   2347  CA  ARG A 449      42.290  88.740  44.390  1.00  0.00           C
ATOM   2348  C   ARG A 449      42.030  89.770  45.480  1.00  0.00           C
ATOM   2349  O   ARG A 449      41.030  89.680  46.210  1.00  0.00           O
ATOM   2350  CB  ARG A 449      43.250  87.710  44.840  1.00  0.00           C
ATOM   2351  CG  ARG A 449      43.360  86.490  43.880  1.00  0.00           C
ATOM   2352  CD  ARG A 449      44.400  85.510  44.380  1.00  0.00           C
ATOM   2353  NE  ARG A 449      44.480  84.270  43.580  1.00  0.00           N
ATOM   2354  CZ  ARG A 449      43.670  83.220  43.620  1.00  0.00           C
ATOM   2355  NH1 ARG A 449      42.900  83.170  44.670  1.00  0.00           N
ATOM   2356  NH2 ARG A 449      43.680  82.260  42.760  1.00  0.00           N
ATOM   2357  H   ARG A 449      43.750  89.380  42.840  1.00  0.00           H
ATOM   2358  HA  ARG A 449      41.380  88.200  44.120  1.00  0.00           H
ATOM   2359  HB1 ARG A 449      43.100  87.370  45.860  1.00  0.00           H
ATOM   2360  HB2 ARG A 449      44.190  88.250  44.820  1.00  0.00           H
ATOM   2361  HG1 ARG A 449      43.500  86.850  42.870  1.00  0.00           H
ATOM   2362  HG2 ARG A 449      42.400  85.970  43.930  1.00  0.00           H
ATOM   2363  HD1 ARG A 449      44.120  85.260  45.400  1.00  0.00           H
ATOM   2364  HD2 ARG A 449      45.380  85.970  44.520  1.00  0.00           H
ATOM   2365  HE  ARG A 449      45.200  84.240  42.870  1.00  0.00           H
ATOM   2366 1HH1 ARG A 449      42.800  84.050  45.170  1.00  0.00           H
ATOM   2367 2HH1 ARG A 449      42.390  82.350  44.960  1.00  0.00           H
ATOM   2368 1HH2 ARG A 449      44.390  82.310  42.040  1.00  0.00           H
ATOM   2369 2HH2 ARG A 449      42.950  81.560  42.720  1.00  0.00           H
ATOM   2370  N   LYS A 450      42.870  90.760  45.600  1.00  0.00           N
ATOM   2371  CA  LYS A 450      42.540  91.930  46.390  1.00  0.00           C
ATOM   2372  C   LYS A 450      41.330  92.650  45.920  1.00  0.00           C
ATOM   2373  O   LYS A 450      40.570  93.120  46.720  1.00  0.00           O
ATOM   2374  CB  LYS A 450      43.770  92.870  46.650  1.00  0.00           C
ATOM   2375  CG  LYS A 450      44.900  92.150  47.470  1.00  0.00           C
ATOM   2376  CD  LYS A 450      46.120  93.080  47.740  1.00  0.00           C
ATOM   2377  CE  LYS A 450      46.930  92.560  48.890  1.00  0.00           C
ATOM   2378  NZ  LYS A 450      48.220  93.250  48.930  1.00  0.00           N
ATOM   2379  H   LYS A 450      43.680  90.770  44.970  1.00  0.00           H
ATOM   2380  HA  LYS A 450      42.280  91.500  47.360  1.00  0.00           H
ATOM   2381  HB1 LYS A 450      43.510  93.720  47.280  1.00  0.00           H
ATOM   2382  HB2 LYS A 450      44.050  93.190  45.640  1.00  0.00           H
ATOM   2383  HG1 LYS A 450      45.240  91.310  46.860  1.00  0.00           H
ATOM   2384  HG2 LYS A 450      44.490  91.800  48.410  1.00  0.00           H
ATOM   2385  HD1 LYS A 450      45.770  94.080  48.000  1.00  0.00           H
ATOM   2386  HD2 LYS A 450      46.790  93.070  46.890  1.00  0.00           H
ATOM   2387  HE1 LYS A 450      47.090  91.480  48.850  1.00  0.00           H
ATOM   2388  HE2 LYS A 450      46.450  92.650  49.870  1.00  0.00           H
ATOM   2389  HZ1 LYS A 450      48.050  94.160  49.320  1.00  0.00           H
ATOM   2390  HZ2 LYS A 450      48.900  92.770  49.510  1.00  0.00           H
ATOM   2391  HZ3 LYS A 450      48.680  93.440  48.050  1.00  0.00           H
ATOM   2392  N   ALA A 451      41.190  92.830  44.620  1.00  0.00           N
ATOM   2393  CA  ALA A 451      40.060  93.760  44.150  1.00  0.00           C
ATOM   2394  C   ALA A 451      38.640  93.160  44.090  1.00  0.00           C
ATOM   2395  O   ALA A 451      37.570  93.730  44.400  1.00  0.00           O
ATOM   2396  CB  ALA A 451      40.530  94.250  42.740  1.00  0.00           C
ATOM   2397  H   ALA A 451      41.760  92.300  43.990  1.00  0.00           H
ATOM   2398  HA  ALA A 451      39.870  94.700  44.670  1.00  0.00           H
ATOM   2399  HB1 ALA A 451      40.050  95.170  42.440  1.00  0.00           H
ATOM   2400  HB2 ALA A 451      41.590  94.490  42.710  1.00  0.00           H
ATOM   2401  HB3 ALA A 451      40.350  93.460  42.000  1.00  0.00           H
ATOM   2402  N   ALA A 452      38.620  91.830  43.670  1.00  0.00           N
ATOM   2403  CA  ALA A 452      37.400  90.920  43.620  1.00  0.00           C
ATOM   2404  C   ALA A 452      36.880  90.570  45.040  1.00  0.00           C
ATOM   2405  O   ALA A 452      35.670  90.280  45.140  1.00  0.00           O
ATOM   2406  CB  ALA A 452      37.820  89.700  42.780  1.00  0.00           C
ATOM   2407  H   ALA A 452      39.510  91.390  43.530  1.00  0.00           H
ATOM   2408  HA  ALA A 452      36.650  91.480  43.050  1.00  0.00           H
ATOM   2409  HB1 ALA A 452      38.150  89.950  41.770  1.00  0.00           H
ATOM   2410  HB2 ALA A 452      38.720  89.240  43.210  1.00  0.00           H
ATOM   2411  HB3 ALA A 452      37.060  88.930  42.820  1.00  0.00           H
ATOM   2412  N   ALA A 453      37.740  90.670  46.130  1.00  0.00           N
ATOM   2413  CA  ALA A 453      37.170  90.660  47.520  1.00  0.00           C
ATOM   2414  C   ALA A 453      36.360  91.920  47.920  1.00  0.00           C
ATOM   2415  O   ALA A 453      35.220  91.780  48.480  1.00  0.00           O
ATOM   2416  CB  ALA A 453      38.280  90.360  48.540  1.00  0.00           C
ATOM   2417  H   ALA A 453      38.690  90.980  46.030  1.00  0.00           H
ATOM   2418  HA  ALA A 453      36.450  89.840  47.530  1.00  0.00           H
ATOM   2419  HB1 ALA A 453      38.960  89.600  48.180  1.00  0.00           H
ATOM   2420  HB2 ALA A 453      38.880  91.260  48.690  1.00  0.00           H
ATOM   2421  HB3 ALA A 453      37.740  90.040  49.430  1.00  0.00           H
ATOM   2422  N   ILE A 454      36.910  93.120  47.640  1.00  0.00           N
ATOM   2423  CA  ILE A 454      36.210  94.370  47.980  1.00  0.00           C
ATOM   2424  C   ILE A 454      34.830  94.340  47.270  1.00  0.00           C
ATOM   2425  O   ILE A 454      33.760  94.720  47.840  1.00  0.00           O
ATOM   2426  CB  ILE A 454      37.120  95.450  47.570  1.00  0.00           C
ATOM   2427  CG1 ILE A 454      38.480  95.500  48.430  1.00  0.00           C
ATOM   2428  CG2 ILE A 454      36.520  96.890  47.580  1.00  0.00           C
ATOM   2429  CD  ILE A 454      39.600  96.250  47.630  1.00  0.00           C
ATOM   2430  H   ILE A 454      37.900  93.150  47.490  1.00  0.00           H
ATOM   2431  HA  ILE A 454      35.960  94.390  49.040  1.00  0.00           H
ATOM   2432  HB  ILE A 454      37.450  95.180  46.580  1.00  0.00           H
ATOM   2433 1HG1 ILE A 454      38.850  94.490  48.550  1.00  0.00           H
ATOM   2434 2HG1 ILE A 454      38.270  95.910  49.420  1.00  0.00           H
ATOM   2435 1HG2 ILE A 454      35.680  96.960  46.900  1.00  0.00           H
ATOM   2436 2HG2 ILE A 454      36.160  97.200  48.550  1.00  0.00           H
ATOM   2437 3HG2 ILE A 454      37.320  97.580  47.290  1.00  0.00           H
ATOM   2438  HD1 ILE A 454      39.390  97.300  47.440  1.00  0.00           H
ATOM   2439  HD2 ILE A 454      40.450  96.290  48.320  1.00  0.00           H
ATOM   2440  HD3 ILE A 454      39.780  95.650  46.740  1.00  0.00           H
ATOM   2441  N   TRP A 455      34.860  93.720  46.070  1.00  0.00           N
ATOM   2442  CA  TRP A 455      33.660  93.610  45.250  1.00  0.00           C
ATOM   2443  C   TRP A 455      32.670  92.480  45.820  1.00  0.00           C
ATOM   2444  O   TRP A 455      31.420  92.550  45.610  1.00  0.00           O
ATOM   2445  CB  TRP A 455      33.930  93.240  43.830  1.00  0.00           C
ATOM   2446  CG  TRP A 455      32.790  93.210  42.870  1.00  0.00           C
ATOM   2447  CD1 TRP A 455      32.180  92.150  42.320  1.00  0.00           C
ATOM   2448  CD2 TRP A 455      32.240  94.360  42.200  1.00  0.00           C
ATOM   2449  CE2 TRP A 455      31.280  93.940  41.240  1.00  0.00           C
ATOM   2450  CE3 TRP A 455      32.380  95.780  42.390  1.00  0.00           C
ATOM   2451  NE1 TRP A 455      31.270  92.550  41.340  1.00  0.00           N
ATOM   2452  CZ2 TRP A 455      30.630  94.800  40.320  1.00  0.00           C
ATOM   2453  CZ3 TRP A 455      31.680  96.620  41.540  1.00  0.00           C
ATOM   2454  CH2 TRP A 455      30.900  96.170  40.490  1.00  0.00           C
ATOM   2455  H   TRP A 455      35.780  93.490  45.680  1.00  0.00           H
ATOM   2456  HA  TRP A 455      33.110  94.550  45.350  1.00  0.00           H
ATOM   2457  HB1 TRP A 455      34.440  92.260  43.840  1.00  0.00           H
ATOM   2458  HB2 TRP A 455      34.670  93.930  43.410  1.00  0.00           H
ATOM   2459  HD1 TRP A 455      32.360  91.100  42.490  1.00  0.00           H
ATOM   2460  HE1 TRP A 455      30.720  91.980  40.710  1.00  0.00           H
ATOM   2461  HE3 TRP A 455      33.120  96.150  43.090  1.00  0.00           H
ATOM   2462  HZ2 TRP A 455      30.070  94.360  39.510  1.00  0.00           H
ATOM   2463  HZ3 TRP A 455      31.880  97.670  41.610  1.00  0.00           H
ATOM   2464  HH2 TRP A 455      30.600  96.940  39.800  1.00  0.00           H
ATOM   2465  N   GLU A 456      33.060  91.500  46.600  1.00  0.00           N
ATOM   2466  CA  GLU A 456      32.140  90.490  47.120  1.00  0.00           C
ATOM   2467  C   GLU A 456      31.580  90.970  48.500  1.00  0.00           C
ATOM   2468  O   GLU A 456      30.420  90.760  48.790  1.00  0.00           O
ATOM   2469  CB  GLU A 456      32.790  89.080  47.230  1.00  0.00           C
ATOM   2470  CG  GLU A 456      31.760  88.050  47.820  1.00  0.00           C
ATOM   2471  CD  GLU A 456      31.020  87.380  46.690  1.00  0.00           C
ATOM   2472  OE1 GLU A 456      30.280  88.140  45.940  1.00  0.00           O
ATOM   2473  OE2 GLU A 456      31.180  86.150  46.380  1.00  0.00           O
ATOM   2474  H   GLU A 456      34.020  91.520  46.890  1.00  0.00           H
ATOM   2475  HA  GLU A 456      31.270  90.550  46.470  1.00  0.00           H
ATOM   2476  HB1 GLU A 456      33.570  89.180  47.990  1.00  0.00           H
ATOM   2477  HB2 GLU A 456      33.090  88.710  46.250  1.00  0.00           H
ATOM   2478  HG1 GLU A 456      31.070  88.510  48.530  1.00  0.00           H
ATOM   2479  HG2 GLU A 456      32.400  87.310  48.310  1.00  0.00           H
ATOM   2480  N   LEU A 457      32.430  91.750  49.230  1.00  0.00           N
ATOM   2481  CA  LEU A 457      32.270  91.970  50.620  1.00  0.00           C
ATOM   2482  C   LEU A 457      31.740  93.350  51.120  1.00  0.00           C
ATOM   2483  O   LEU A 457      31.580  93.430  52.320  1.00  0.00           O
ATOM   2484  CB  LEU A 457      33.580  91.620  51.390  1.00  0.00           C
ATOM   2485  CG  LEU A 457      34.090  90.190  51.170  1.00  0.00           C
ATOM   2486  CD1 LEU A 457      35.140  89.840  52.180  1.00  0.00           C
ATOM   2487  CD2 LEU A 457      32.940  89.190  51.350  1.00  0.00           C
ATOM   2488  H   LEU A 457      33.320  92.030  48.830  1.00  0.00           H
ATOM   2489  HA  LEU A 457      31.490  91.320  51.030  1.00  0.00           H
ATOM   2490  HB1 LEU A 457      33.380  91.680  52.460  1.00  0.00           H
ATOM   2491  HB2 LEU A 457      34.370  92.360  51.220  1.00  0.00           H
ATOM   2492  HG  LEU A 457      34.530  90.100  50.170  1.00  0.00           H
ATOM   2493 1HD1 LEU A 457      36.050  90.420  51.980  1.00  0.00           H
ATOM   2494 2HD1 LEU A 457      34.770  90.060  53.190  1.00  0.00           H
ATOM   2495 3HD1 LEU A 457      35.450  88.790  52.120  1.00  0.00           H
ATOM   2496 1HD2 LEU A 457      32.220  89.170  50.530  1.00  0.00           H
ATOM   2497 2HD2 LEU A 457      33.390  88.200  51.440  1.00  0.00           H
ATOM   2498 3HD2 LEU A 457      32.370  89.380  52.260  1.00  0.00           H
ATOM   2499  N   GLU A 458      31.590  94.320  50.260  1.00  0.00           N
ATOM   2500  CA  GLU A 458      31.050  95.690  50.550  1.00  0.00           C
ATOM   2501  C   GLU A 458      29.650  95.560  51.230  1.00  0.00           C
ATOM   2502  O   GLU A 458      29.510  95.960  52.360  1.00  0.00           O
ATOM   2503  CB  GLU A 458      30.940  96.480  49.260  1.00  0.00           C
ATOM   2504  CG  GLU A 458      30.130  97.800  49.350  1.00  0.00           C
ATOM   2505  CD  GLU A 458      29.960  98.490  48.030  1.00  0.00           C
ATOM   2506  OE1 GLU A 458      29.000  98.120  47.320  1.00  0.00           O
ATOM   2507  OE2 GLU A 458      30.790  99.300  47.630  1.00  0.00           O
ATOM   2508  H   GLU A 458      31.710  94.070  49.290  1.00  0.00           H
ATOM   2509  HA  GLU A 458      31.710  96.260  51.200  1.00  0.00           H
ATOM   2510  HB1 GLU A 458      30.530  95.850  48.470  1.00  0.00           H
ATOM   2511  HB2 GLU A 458      31.950  96.650  48.890  1.00  0.00           H
ATOM   2512  HG1 GLU A 458      30.660  98.540  49.950  1.00  0.00           H
ATOM   2513  HG2 GLU A 458      29.150  97.640  49.810  1.00  0.00           H
ATOM   2514  N   ARG A 459      28.720  95.050  50.400  1.00  0.00           N
ATOM   2515  CA  ARG A 459      27.320  94.810  50.910  1.00  0.00           C
ATOM   2516  C   ARG A 459      27.330  93.910  52.160  1.00  0.00           C
ATOM   2517  O   ARG A 459      26.650  94.230  53.170  1.00  0.00           O
ATOM   2518  CB  ARG A 459      26.220  94.520  49.860  1.00  0.00           C
ATOM   2519  CG  ARG A 459      25.880  95.670  48.960  1.00  0.00           C
ATOM   2520  CD  ARG A 459      24.940  96.570  49.860  1.00  0.00           C
ATOM   2521  NE  ARG A 459      25.060  97.950  49.520  1.00  0.00           N
ATOM   2522  CZ  ARG A 459      24.480  98.880  50.120  1.00  0.00           C
ATOM   2523  NH1 ARG A 459      23.660  98.690  51.140  1.00  0.00           N
ATOM   2524  NH2 ARG A 459      24.820 100.100  49.830  1.00  0.00           N
ATOM   2525  H   ARG A 459      29.020  94.650  49.530  1.00  0.00           H
ATOM   2526  HA  ARG A 459      27.040  95.760  51.370  1.00  0.00           H
ATOM   2527  HB1 ARG A 459      25.300  94.160  50.320  1.00  0.00           H
ATOM   2528  HB2 ARG A 459      26.450  93.660  49.240  1.00  0.00           H
ATOM   2529  HG1 ARG A 459      25.410  95.440  48.010  1.00  0.00           H
ATOM   2530  HG2 ARG A 459      26.820  96.200  48.800  1.00  0.00           H
ATOM   2531  HD1 ARG A 459      25.030  96.370  50.940  1.00  0.00           H
ATOM   2532  HD2 ARG A 459      23.940  96.210  49.620  1.00  0.00           H
ATOM   2533  HE  ARG A 459      25.790  98.150  48.860  1.00  0.00           H
ATOM   2534 1HH1 ARG A 459      23.350  97.770  51.420  1.00  0.00           H
ATOM   2535 2HH1 ARG A 459      23.390  99.490  51.700  1.00  0.00           H
ATOM   2536 1HH2 ARG A 459      25.520 100.300  49.130  1.00  0.00           H
ATOM   2537 2HH2 ARG A 459      24.340 100.890  50.230  1.00  0.00           H
ATOM   2538  N   PRO A 460      28.120  92.760  52.250  1.00  0.00           N
ATOM   2539  CA  PRO A 460      28.320  91.940  53.500  1.00  0.00           C
ATOM   2540  C   PRO A 460      28.800  92.690  54.750  1.00  0.00           C
ATOM   2541  O   PRO A 460      28.230  92.420  55.840  1.00  0.00           O
ATOM   2542  CB  PRO A 460      29.280  90.810  53.180  1.00  0.00           C
ATOM   2543  CG  PRO A 460      28.950  90.620  51.720  1.00  0.00           C
ATOM   2544  CD  PRO A 460      28.680  91.980  51.150  1.00  0.00           C
ATOM   2545  HA  PRO A 460      27.320  91.530  53.690  1.00  0.00           H
ATOM   2546  HB1 PRO A 460      30.330  91.080  53.230  1.00  0.00           H
ATOM   2547  HB2 PRO A 460      29.120  89.850  53.670  1.00  0.00           H
ATOM   2548  HG1 PRO A 460      29.800  90.140  51.240  1.00  0.00           H
ATOM   2549  HG2 PRO A 460      28.080  89.960  51.660  1.00  0.00           H
ATOM   2550  HD1 PRO A 460      29.620  92.480  50.900  1.00  0.00           H
ATOM   2551  HD2 PRO A 460      28.030  91.840  50.280  1.00  0.00           H
ATOM   2552  N   PHE A 461      29.600  93.690  54.540  1.00  0.00           N
ATOM   2553  CA  PHE A 461      30.030  94.530  55.690  1.00  0.00           C
ATOM   2554  C   PHE A 461      28.970  95.560  56.070  1.00  0.00           C
ATOM   2555  O   PHE A 461      28.890  95.790  57.250  1.00  0.00           O
ATOM   2556  CB  PHE A 461      31.440  95.090  55.390  1.00  0.00           C
ATOM   2557  CG  PHE A 461      32.570  94.170  55.910  1.00  0.00           C
ATOM   2558  CD1 PHE A 461      33.490  93.610  54.940  1.00  0.00           C
ATOM   2559  CD2 PHE A 461      32.840  93.970  57.230  1.00  0.00           C
ATOM   2560  CE1 PHE A 461      34.480  92.640  55.310  1.00  0.00           C
ATOM   2561  CE2 PHE A 461      33.930  93.180  57.610  1.00  0.00           C
ATOM   2562  CZ  PHE A 461      34.740  92.520  56.690  1.00  0.00           C
ATOM   2563  H   PHE A 461      29.980  93.920  53.640  1.00  0.00           H
ATOM   2564  HA  PHE A 461      30.130  93.840  56.520  1.00  0.00           H
ATOM   2565  HB1 PHE A 461      31.580  96.010  55.970  1.00  0.00           H
ATOM   2566  HB2 PHE A 461      31.540  95.420  54.360  1.00  0.00           H
ATOM   2567  HD1 PHE A 461      33.470  93.840  53.880  1.00  0.00           H
ATOM   2568  HD2 PHE A 461      32.250  94.350  58.070  1.00  0.00           H
ATOM   2569  HE1 PHE A 461      35.100  92.280  54.490  1.00  0.00           H
ATOM   2570  HE2 PHE A 461      34.020  93.060  58.670  1.00  0.00           H
ATOM   2571  HZ  PHE A 461      35.560  91.900  57.030  1.00  0.00           H
ATOM   2572  N   LEU A 462      28.260  96.140  55.080  1.00  0.00           N
ATOM   2573  CA  LEU A 462      27.170  97.100  55.400  1.00  0.00           C
ATOM   2574  C   LEU A 462      25.910  96.470  56.130  1.00  0.00           C
ATOM   2575  O   LEU A 462      25.220  97.210  56.950  1.00  0.00           O
ATOM   2576  CB  LEU A 462      26.780  97.910  54.120  1.00  0.00           C
ATOM   2577  CG  LEU A 462      27.990  98.810  53.620  1.00  0.00           C
ATOM   2578  CD1 LEU A 462      27.690  99.070  52.200  1.00  0.00           C
ATOM   2579  CD2 LEU A 462      27.940 100.130  54.420  1.00  0.00           C
ATOM   2580  H   LEU A 462      28.480  96.060  54.090  1.00  0.00           H
ATOM   2581  HA  LEU A 462      27.550  97.830  56.110  1.00  0.00           H
ATOM   2582  HB1 LEU A 462      25.920  98.540  54.300  1.00  0.00           H
ATOM   2583  HB2 LEU A 462      26.590  97.160  53.350  1.00  0.00           H
ATOM   2584  HG  LEU A 462      28.940  98.300  53.750  1.00  0.00           H
ATOM   2585 1HD1 LEU A 462      28.520  99.700  51.870  1.00  0.00           H
ATOM   2586 2HD1 LEU A 462      27.640  98.130  51.650  1.00  0.00           H
ATOM   2587 3HD1 LEU A 462      26.750  99.640  52.160  1.00  0.00           H
ATOM   2588 1HD2 LEU A 462      27.940  99.910  55.490  1.00  0.00           H
ATOM   2589 2HD2 LEU A 462      28.810 100.740  54.180  1.00  0.00           H
ATOM   2590 3HD2 LEU A 462      27.010 100.650  54.160  1.00  0.00           H
ATOM   2591  N   ASP A 463      25.660  95.210  55.820  1.00  0.00           N
ATOM   2592  CA  ASP A 463      24.650  94.440  56.630  1.00  0.00           C
ATOM   2593  C   ASP A 463      25.170  93.940  57.920  1.00  0.00           C
ATOM   2594  O   ASP A 463      24.420  93.890  58.930  1.00  0.00           O
ATOM   2595  CB  ASP A 463      24.170  93.250  55.780  1.00  0.00           C
ATOM   2596  CG  ASP A 463      23.000  92.500  56.360  1.00  0.00           C
ATOM   2597  OD1 ASP A 463      23.120  91.350  56.750  1.00  0.00           O
ATOM   2598  OD2 ASP A 463      21.880  93.040  56.290  1.00  0.00           O
ATOM   2599  H   ASP A 463      26.070  94.750  55.020  1.00  0.00           H
ATOM   2600  HA  ASP A 463      23.800  95.070  56.900  1.00  0.00           H
ATOM   2601  HB1 ASP A 463      24.960  92.600  55.410  1.00  0.00           H
ATOM   2602  HB2 ASP A 463      23.790  93.680  54.850  1.00  0.00           H
ATOM   2603  N   GLU A 464      26.430  93.520  58.030  1.00  0.00           N
ATOM   2604  CA  GLU A 464      26.980  92.990  59.220  1.00  0.00           C
ATOM   2605  C   GLU A 464      27.270  94.200  60.220  1.00  0.00           C
ATOM   2606  O   GLU A 464      27.120  93.960  61.450  1.00  0.00           O
ATOM   2607  CB  GLU A 464      28.280  92.250  58.880  1.00  0.00           C
ATOM   2608  CG  GLU A 464      28.760  91.430  60.070  1.00  0.00           C
ATOM   2609  CD  GLU A 464      27.860  90.280  60.440  1.00  0.00           C
ATOM   2610  OE1 GLU A 464      27.230  90.330  61.550  1.00  0.00           O
ATOM   2611  OE2 GLU A 464      27.570  89.340  59.630  1.00  0.00           O
ATOM   2612  H   GLU A 464      26.960  93.330  57.200  1.00  0.00           H
ATOM   2613  HA  GLU A 464      26.310  92.300  59.750  1.00  0.00           H
ATOM   2614  HB1 GLU A 464      29.010  93.060  58.770  1.00  0.00           H
ATOM   2615  HB2 GLU A 464      28.270  91.590  58.010  1.00  0.00           H
ATOM   2616  HG1 GLU A 464      28.970  92.050  60.940  1.00  0.00           H
ATOM   2617  HG2 GLU A 464      29.670  91.010  59.630  1.00  0.00           H
ATOM   2618  N   LEU A 465      27.720  95.420  59.800  1.00  0.00           N
ATOM   2619  CA  LEU A 465      27.810  96.590  60.590  1.00  0.00           C
ATOM   2620  C   LEU A 465      26.480  97.120  60.970  1.00  0.00           C
ATOM   2621  O   LEU A 465      26.370  97.660  62.090  1.00  0.00           O
ATOM   2622  CB  LEU A 465      28.680  97.710  59.950  1.00  0.00           C
ATOM   2623  CG  LEU A 465      30.180  97.330  59.650  1.00  0.00           C
ATOM   2624  CD1 LEU A 465      30.970  98.430  59.010  1.00  0.00           C
ATOM   2625  CD2 LEU A 465      30.880  96.760  60.920  1.00  0.00           C
ATOM   2626  H   LEU A 465      27.880  95.510  58.810  1.00  0.00           H
ATOM   2627  HA  LEU A 465      28.310  96.290  61.500  1.00  0.00           H
ATOM   2628  HB1 LEU A 465      28.790  98.600  60.570  1.00  0.00           H
ATOM   2629  HB2 LEU A 465      28.260  97.980  58.980  1.00  0.00           H
ATOM   2630  HG  LEU A 465      30.310  96.540  58.910  1.00  0.00           H
ATOM   2631 1HD1 LEU A 465      30.390  98.970  58.260  1.00  0.00           H
ATOM   2632 2HD1 LEU A 465      31.310  99.110  59.800  1.00  0.00           H
ATOM   2633 3HD1 LEU A 465      31.750  97.880  58.510  1.00  0.00           H
ATOM   2634 1HD2 LEU A 465      30.890  97.560  61.660  1.00  0.00           H
ATOM   2635 2HD2 LEU A 465      30.520  95.860  61.400  1.00  0.00           H
ATOM   2636 3HD2 LEU A 465      31.900  96.600  60.590  1.00  0.00           H
ATOM   2637  N   ARG A 466      25.380  96.810  60.270  1.00  0.00           N
ATOM   2638  CA  ARG A 466      24.070  97.170  60.830  1.00  0.00           C
ATOM   2639  C   ARG A 466      23.610  96.320  62.040  1.00  0.00           C
ATOM   2640  O   ARG A 466      23.080  96.890  62.970  1.00  0.00           O
ATOM   2641  CB  ARG A 466      23.030  97.170  59.730  1.00  0.00           C
ATOM   2642  CG  ARG A 466      21.690  97.790  60.130  1.00  0.00           C
ATOM   2643  CD  ARG A 466      20.840  98.110  58.890  1.00  0.00           C
ATOM   2644  NE  ARG A 466      19.750  99.090  59.300  1.00  0.00           N
ATOM   2645  CZ  ARG A 466      18.500  98.930  59.230  1.00  0.00           C
ATOM   2646  NH1 ARG A 466      17.960  97.880  58.670  1.00  0.00           N
ATOM   2647  NH2 ARG A 466      17.630  99.750  59.660  1.00  0.00           N
ATOM   2648  H   ARG A 466      25.370  96.610  59.280  1.00  0.00           H
ATOM   2649  HA  ARG A 466      24.000  98.190  61.200  1.00  0.00           H
ATOM   2650  HB1 ARG A 466      22.900  96.160  59.360  1.00  0.00           H
ATOM   2651  HB2 ARG A 466      23.370  97.830  58.930  1.00  0.00           H
ATOM   2652  HG1 ARG A 466      21.860  98.690  60.710  1.00  0.00           H
ATOM   2653  HG2 ARG A 466      21.190  97.080  60.780  1.00  0.00           H
ATOM   2654  HD1 ARG A 466      20.360  97.220  58.490  1.00  0.00           H
ATOM   2655  HD2 ARG A 466      21.440  98.580  58.110  1.00  0.00           H
ATOM   2656  HE  ARG A 466      20.120  99.950  59.660  1.00  0.00           H
ATOM   2657 1HH1 ARG A 466      18.500  97.250  58.070  1.00  0.00           H
ATOM   2658 2HH1 ARG A 466      16.960  97.780  58.610  1.00  0.00           H
ATOM   2659 1HH2 ARG A 466      17.940 100.520  60.250  1.00  0.00           H
ATOM   2660 2HH2 ARG A 466      16.660  99.570  59.420  1.00  0.00           H
ATOM   2661  N   ARG A 467      23.990  95.000  62.150  1.00  0.00           N
ATOM   2662  CA  ARG A 467      23.880  94.250  63.430  1.00  0.00           C
ATOM   2663  C   ARG A 467      24.750  94.890  64.520  1.00  0.00           C
ATOM   2664  O   ARG A 467      24.340  94.960  65.690  1.00  0.00           O
ATOM   2665  CB  ARG A 467      24.260  92.760  63.260  1.00  0.00           C
ATOM   2666  CG  ARG A 467      23.170  92.040  62.470  1.00  0.00           C
ATOM   2667  CD  ARG A 467      23.530  90.620  62.110  1.00  0.00           C
ATOM   2668  NE  ARG A 467      24.490  90.480  61.040  1.00  0.00           N
ATOM   2669  CZ  ARG A 467      24.190  90.390  59.770  1.00  0.00           C
ATOM   2670  NH1 ARG A 467      22.990  90.470  59.320  1.00  0.00           N
ATOM   2671  NH2 ARG A 467      25.100  90.200  58.850  1.00  0.00           N
ATOM   2672  H   ARG A 467      24.290  94.500  61.320  1.00  0.00           H
ATOM   2673  HA  ARG A 467      22.830  94.250  63.730  1.00  0.00           H
ATOM   2674  HB1 ARG A 467      24.270  92.380  64.280  1.00  0.00           H
ATOM   2675  HB2 ARG A 467      25.240  92.810  62.780  1.00  0.00           H
ATOM   2676  HG1 ARG A 467      22.890  92.620  61.580  1.00  0.00           H
ATOM   2677  HG2 ARG A 467      22.320  92.010  63.160  1.00  0.00           H
ATOM   2678  HD1 ARG A 467      22.580  90.140  61.890  1.00  0.00           H
ATOM   2679  HD2 ARG A 467      23.900  90.160  63.030  1.00  0.00           H
ATOM   2680  HE  ARG A 467      25.440  90.460  61.350  1.00  0.00           H
ATOM   2681 1HH1 ARG A 467      22.260  90.480  60.020  1.00  0.00           H
ATOM   2682 2HH1 ARG A 467      22.780  90.740  58.370  1.00  0.00           H
ATOM   2683 1HH2 ARG A 467      26.020  89.810  59.030  1.00  0.00           H
ATOM   2684 2HH2 ARG A 467      24.780  90.390  57.910  1.00  0.00           H
ATOM   2685  N   ASN A 468      25.930  95.400  64.090  1.00  0.00           N
ATOM   2686  CA  ASN A 468      26.810  96.040  65.080  1.00  0.00           C
ATOM   2687  C   ASN A 468      26.790  97.570  65.370  1.00  0.00           C
ATOM   2688  O   ASN A 468      27.680  98.120  66.080  1.00  0.00           O
ATOM   2689  CB  ASN A 468      28.290  95.530  64.810  1.00  0.00           C
ATOM   2690  CG  ASN A 468      29.080  95.440  66.070  1.00  0.00           C
ATOM   2691  ND2 ASN A 468      29.000  94.450  66.940  1.00  0.00           N
ATOM   2692  OD1 ASN A 468      29.940  96.250  66.350  1.00  0.00           O
ATOM   2693  H   ASN A 468      26.220  95.300  63.130  1.00  0.00           H
ATOM   2694  HA  ASN A 468      26.490  95.610  66.030  1.00  0.00           H
ATOM   2695  HB1 ASN A 468      28.750  96.300  64.200  1.00  0.00           H
ATOM   2696  HB2 ASN A 468      28.290  94.550  64.330  1.00  0.00           H
ATOM   2697 1HD2 ASN A 468      28.360  93.690  66.770  1.00  0.00           H
ATOM   2698 2HD2 ASN A 468      29.550  94.480  67.800  1.00  0.00           H
ATOM   2699  N   GLU A 469      25.730  98.140  64.820  1.00  0.00           N
ATOM   2700  CA  GLU A 469      25.240  99.520  65.050  1.00  0.00           C
ATOM   2701  C   GLU A 469      26.270 100.570  64.570  1.00  0.00           C
ATOM   2702  O   GLU A 469      26.280 101.730  64.920  1.00  0.00           O
ATOM   2703  CB  GLU A 469      24.720  99.860  66.460  1.00  0.00           C
ATOM   2704  CG  GLU A 469      23.570  98.950  66.940  1.00  0.00           C
ATOM   2705  CD  GLU A 469      23.580  99.000  68.470  1.00  0.00           C
ATOM   2706  OE1 GLU A 469      23.020  99.910  69.100  1.00  0.00           O
ATOM   2707  OE2 GLU A 469      24.200  98.130  69.050  1.00  0.00           O
ATOM   2708  H   GLU A 469      25.080  97.650  64.230  1.00  0.00           H
ATOM   2709  HA  GLU A 469      24.360  99.550  64.420  1.00  0.00           H
ATOM   2710  HB1 GLU A 469      24.390 100.900  66.450  1.00  0.00           H
ATOM   2711  HB2 GLU A 469      25.590  99.750  67.110  1.00  0.00           H
ATOM   2712  HG1 GLU A 469      23.740  97.910  66.660  1.00  0.00           H
ATOM   2713  HG2 GLU A 469      22.650  99.280  66.450  1.00  0.00           H
ATOM   2714  N   GLN A 470      27.160 100.210  63.590  1.00  0.00           N
ATOM   2715  CA  GLN A 470      28.240 101.150  63.160  1.00  0.00           C
ATOM   2716  C   GLN A 470      28.420 101.170  61.600  1.00  0.00           C
ATOM   2717  O   GLN A 470      29.520 101.560  61.100  1.00  0.00           O
ATOM   2718  CB  GLN A 470      29.560 100.640  63.810  1.00  0.00           C
ATOM   2719  CG  GLN A 470      29.560 101.060  65.330  1.00  0.00           C
ATOM   2720  CD  GLN A 470      30.640 100.370  66.110  1.00  0.00           C
ATOM   2721  NE2 GLN A 470      30.290  99.190  66.630  1.00  0.00           N
ATOM   2722  OE1 GLN A 470      31.690 100.990  66.360  1.00  0.00           O
ATOM   2723  H   GLN A 470      27.060  99.260  63.240  1.00  0.00           H
ATOM   2724  HA  GLN A 470      28.140 102.220  63.340  1.00  0.00           H
ATOM   2725  HB1 GLN A 470      30.410 101.060  63.270  1.00  0.00           H
ATOM   2726  HB2 GLN A 470      29.600  99.560  63.730  1.00  0.00           H
ATOM   2727  HG1 GLN A 470      28.570 100.860  65.760  1.00  0.00           H
ATOM   2728  HG2 GLN A 470      29.790 102.130  65.300  1.00  0.00           H
ATOM   2729 1HE2 GLN A 470      29.420  98.750  66.370  1.00  0.00           H
ATOM   2730 2HE2 GLN A 470      31.030  98.580  66.950  1.00  0.00           H
ATOM   2731  N   ASP A 471      27.360 100.830  60.830  1.00  0.00           N
ATOM   2732  CA  ASP A 471      27.350 100.820  59.340  1.00  0.00           C
ATOM   2733  C   ASP A 471      27.340 102.240  58.700  1.00  0.00           C
ATOM   2734  O   ASP A 471      27.770 102.420  57.560  1.00  0.00           O
ATOM   2735  CB  ASP A 471      26.180  99.930  58.810  1.00  0.00           C
ATOM   2736  CG  ASP A 471      24.770 100.510  58.790  1.00  0.00           C
ATOM   2737  OD1 ASP A 471      24.050 100.500  59.850  1.00  0.00           O
ATOM   2738  OD2 ASP A 471      24.390 101.040  57.780  1.00  0.00           O
ATOM   2739  H   ASP A 471      26.540 100.440  61.290  1.00  0.00           H
ATOM   2740  HA  ASP A 471      28.270 100.360  58.980  1.00  0.00           H
ATOM   2741  HB1 ASP A 471      26.060  99.050  59.430  1.00  0.00           H
ATOM   2742  HB2 ASP A 471      26.440  99.650  57.790  1.00  0.00           H
ATOM   2743  N   ARG A 472      26.770 103.220  59.440  1.00  0.00           N
ATOM   2744  CA  ARG A 472      26.850 104.630  58.970  1.00  0.00           C
ATOM   2745  C   ARG A 472      28.090 105.310  59.570  1.00  0.00           C
ATOM   2746  O   ARG A 472      28.630 106.120  58.870  1.00  0.00           O
ATOM   2747  CB  ARG A 472      25.490 105.340  59.240  1.00  0.00           C
ATOM   2748  CG  ARG A 472      24.460 104.730  58.360  1.00  0.00           C
ATOM   2749  CD  ARG A 472      23.050 105.240  58.710  1.00  0.00           C
ATOM   2750  NE  ARG A 472      22.940 106.700  58.510  1.00  0.00           N
ATOM   2751  CZ  ARG A 472      21.800 107.420  58.540  1.00  0.00           C
ATOM   2752  NH1 ARG A 472      20.670 106.930  58.820  1.00  0.00           N
ATOM   2753  NH2 ARG A 472      21.840 108.690  58.240  1.00  0.00           N
ATOM   2754  H   ARG A 472      26.660 103.000  60.420  1.00  0.00           H
ATOM   2755  HA  ARG A 472      27.180 104.650  57.940  1.00  0.00           H
ATOM   2756  HB1 ARG A 472      25.640 106.380  58.970  1.00  0.00           H
ATOM   2757  HB2 ARG A 472      25.210 105.310  60.290  1.00  0.00           H
ATOM   2758  HG1 ARG A 472      24.430 103.650  58.550  1.00  0.00           H
ATOM   2759  HG2 ARG A 472      24.700 104.960  57.330  1.00  0.00           H
ATOM   2760  HD1 ARG A 472      22.720 104.940  59.700  1.00  0.00           H
ATOM   2761  HD2 ARG A 472      22.330 104.760  58.050  1.00  0.00           H
ATOM   2762  HE  ARG A 472      23.690 107.140  57.990  1.00  0.00           H
ATOM   2763 1HH1 ARG A 472      20.570 105.930  58.930  1.00  0.00           H
ATOM   2764 2HH1 ARG A 472      19.820 107.470  58.700  1.00  0.00           H
ATOM   2765 1HH2 ARG A 472      22.700 109.070  57.860  1.00  0.00           H
ATOM   2766 2HH2 ARG A 472      21.050 109.310  58.320  1.00  0.00           H
ATOM   2767  N   LEU A 473      28.650 104.880  60.740  1.00  0.00           N
ATOM   2768  CA  LEU A 473      29.850 105.540  61.300  1.00  0.00           C
ATOM   2769  C   LEU A 473      30.980 105.560  60.230  1.00  0.00           C
ATOM   2770  O   LEU A 473      31.620 106.500  59.810  1.00  0.00           O
ATOM   2771  CB  LEU A 473      30.330 104.830  62.580  1.00  0.00           C
ATOM   2772  CG  LEU A 473      31.460 105.450  63.410  1.00  0.00           C
ATOM   2773  CD1 LEU A 473      31.240 106.930  63.840  1.00  0.00           C
ATOM   2774  CD2 LEU A 473      31.900 104.590  64.570  1.00  0.00           C
ATOM   2775  H   LEU A 473      28.100 104.200  61.240  1.00  0.00           H
ATOM   2776  HA  LEU A 473      29.530 106.560  61.490  1.00  0.00           H
ATOM   2777  HB1 LEU A 473      30.620 103.830  62.310  1.00  0.00           H
ATOM   2778  HB2 LEU A 473      29.430 104.650  63.180  1.00  0.00           H
ATOM   2779  HG  LEU A 473      32.260 105.560  62.690  1.00  0.00           H
ATOM   2780 1HD1 LEU A 473      31.040 107.540  62.970  1.00  0.00           H
ATOM   2781 2HD1 LEU A 473      30.430 106.970  64.580  1.00  0.00           H
ATOM   2782 3HD1 LEU A 473      32.170 107.250  64.290  1.00  0.00           H
ATOM   2783 1HD2 LEU A 473      31.880 103.550  64.240  1.00  0.00           H
ATOM   2784 2HD2 LEU A 473      32.960 104.800  64.680  1.00  0.00           H
ATOM   2785 3HD2 LEU A 473      31.280 104.940  65.400  1.00  0.00           H
ATOM   2786  N   LEU A 474      31.100 104.320  59.640  1.00  0.00           N
ATOM   2787  CA  LEU A 474      31.830 104.170  58.330  1.00  0.00           C
ATOM   2788  C   LEU A 474      31.480 105.250  57.220  1.00  0.00           C
ATOM   2789  O   LEU A 474      32.420 105.970  56.820  1.00  0.00           O
ATOM   2790  CB  LEU A 474      31.540 102.700  57.830  1.00  0.00           C
ATOM   2791  CG  LEU A 474      32.280 102.270  56.530  1.00  0.00           C
ATOM   2792  CD1 LEU A 474      33.790 102.550  56.490  1.00  0.00           C
ATOM   2793  CD2 LEU A 474      31.920 100.730  56.350  1.00  0.00           C
ATOM   2794  H   LEU A 474      30.660 103.530  60.090  1.00  0.00           H
ATOM   2795  HA  LEU A 474      32.880 104.260  58.610  1.00  0.00           H
ATOM   2796  HB1 LEU A 474      30.470 102.680  57.660  1.00  0.00           H
ATOM   2797  HB2 LEU A 474      31.700 101.970  58.620  1.00  0.00           H
ATOM   2798  HG  LEU A 474      31.810 102.810  55.710  1.00  0.00           H
ATOM   2799 1HD1 LEU A 474      33.910 103.610  56.720  1.00  0.00           H
ATOM   2800 2HD1 LEU A 474      34.340 101.910  57.180  1.00  0.00           H
ATOM   2801 3HD1 LEU A 474      34.190 102.400  55.480  1.00  0.00           H
ATOM   2802 1HD2 LEU A 474      32.440 100.190  57.140  1.00  0.00           H
ATOM   2803 2HD2 LEU A 474      30.830 100.760  56.440  1.00  0.00           H
ATOM   2804 3HD2 LEU A 474      32.330 100.340  55.410  1.00  0.00           H
ATOM   2805  N   VAL A 475      30.260 105.300  56.630  1.00  0.00           N
ATOM   2806  CA  VAL A 475      30.060 106.130  55.420  1.00  0.00           C
ATOM   2807  C   VAL A 475      29.630 107.580  55.710  1.00  0.00           C
ATOM   2808  O   VAL A 475      29.440 108.390  54.830  1.00  0.00           O
ATOM   2809  CB  VAL A 475      29.000 105.540  54.410  1.00  0.00           C
ATOM   2810  CG1 VAL A 475      29.250 104.060  54.180  1.00  0.00           C
ATOM   2811  CG2 VAL A 475      27.540 105.650  54.780  1.00  0.00           C
ATOM   2812  H   VAL A 475      29.480 104.750  56.980  1.00  0.00           H
ATOM   2813  HA  VAL A 475      31.040 106.270  54.970  1.00  0.00           H
ATOM   2814  HB  VAL A 475      29.190 105.980  53.420  1.00  0.00           H
ATOM   2815 1HG1 VAL A 475      28.780 103.650  53.280  1.00  0.00           H
ATOM   2816 2HG1 VAL A 475      30.300 103.870  53.980  1.00  0.00           H
ATOM   2817 3HG1 VAL A 475      28.950 103.460  55.040  1.00  0.00           H
ATOM   2818 1HG2 VAL A 475      26.920 105.370  53.910  1.00  0.00           H
ATOM   2819 2HG2 VAL A 475      27.290 104.990  55.610  1.00  0.00           H
ATOM   2820 3HG2 VAL A 475      27.290 106.670  55.050  1.00  0.00           H
ATOM   2821  N   GLU A 476      29.590 107.990  56.990  1.00  0.00           N
ATOM   2822  CA  GLU A 476      29.280 109.320  57.420  1.00  0.00           C
ATOM   2823  C   GLU A 476      30.450 110.060  58.020  1.00  0.00           C
ATOM   2824  O   GLU A 476      30.530 111.220  57.680  1.00  0.00           O
ATOM   2825  CB  GLU A 476      28.020 109.370  58.250  1.00  0.00           C
ATOM   2826  CG  GLU A 476      26.850 108.860  57.390  1.00  0.00           C
ATOM   2827  CD  GLU A 476      25.420 108.910  58.080  1.00  0.00           C
ATOM   2828  OE1 GLU A 476      25.360 108.940  59.370  1.00  0.00           O
ATOM   2829  OE2 GLU A 476      24.390 108.950  57.310  1.00  0.00           O
ATOM   2830  H   GLU A 476      29.590 107.270  57.720  1.00  0.00           H
ATOM   2831  HA  GLU A 476      29.120 109.920  56.520  1.00  0.00           H
ATOM   2832  HB1 GLU A 476      27.870 110.400  58.550  1.00  0.00           H
ATOM   2833  HB2 GLU A 476      28.110 108.750  59.150  1.00  0.00           H
ATOM   2834  HG1 GLU A 476      27.010 107.830  57.100  1.00  0.00           H
ATOM   2835  HG2 GLU A 476      26.810 109.550  56.540  1.00  0.00           H
ATOM   2836  N   LEU A 477      31.290 109.360  58.800  1.00  0.00           N
ATOM   2837  CA  LEU A 477      32.430 109.990  59.440  1.00  0.00           C
ATOM   2838  C   LEU A 477      33.840 109.410  59.140  1.00  0.00           C
ATOM   2839  O   LEU A 477      34.760 110.160  58.800  1.00  0.00           O
ATOM   2840  CB  LEU A 477      32.160 110.160  60.960  1.00  0.00           C
ATOM   2841  CG  LEU A 477      33.250 110.980  61.680  1.00  0.00           C
ATOM   2842  CD1 LEU A 477      33.490 112.440  61.100  1.00  0.00           C
ATOM   2843  CD2 LEU A 477      32.780 111.020  63.120  1.00  0.00           C
ATOM   2844  H   LEU A 477      31.120 108.370  58.960  1.00  0.00           H
ATOM   2845  HA  LEU A 477      32.500 111.010  59.070  1.00  0.00           H
ATOM   2846  HB1 LEU A 477      32.010 109.160  61.380  1.00  0.00           H
ATOM   2847  HB2 LEU A 477      31.240 110.720  61.130  1.00  0.00           H
ATOM   2848  HG  LEU A 477      34.210 110.450  61.600  1.00  0.00           H
ATOM   2849 1HD1 LEU A 477      32.540 112.930  60.950  1.00  0.00           H
ATOM   2850 2HD1 LEU A 477      34.060 112.960  61.850  1.00  0.00           H
ATOM   2851 3HD1 LEU A 477      34.110 112.240  60.210  1.00  0.00           H
ATOM   2852 1HD2 LEU A 477      31.840 111.560  63.140  1.00  0.00           H
ATOM   2853 2HD2 LEU A 477      32.590 110.020  63.480  1.00  0.00           H
ATOM   2854 3HD2 LEU A 477      33.530 111.610  63.680  1.00  0.00           H
ATOM   2855  N   GLU A 478      33.970 108.120  59.250  1.00  0.00           N
ATOM   2856  CA  GLU A 478      35.290 107.450  59.090  1.00  0.00           C
ATOM   2857  C   GLU A 478      35.740 107.420  57.610  1.00  0.00           C
ATOM   2858  O   GLU A 478      36.940 107.620  57.450  1.00  0.00           O
ATOM   2859  CB  GLU A 478      35.370 106.020  59.760  1.00  0.00           C
ATOM   2860  CG  GLU A 478      35.030 105.970  61.270  1.00  0.00           C
ATOM   2861  CD  GLU A 478      36.030 106.910  62.020  1.00  0.00           C
ATOM   2862  OE1 GLU A 478      37.150 106.500  62.380  1.00  0.00           O
ATOM   2863  OE2 GLU A 478      35.610 108.010  62.470  1.00  0.00           O
ATOM   2864  H   GLU A 478      33.180 107.580  59.570  1.00  0.00           H
ATOM   2865  HA  GLU A 478      36.020 108.080  59.580  1.00  0.00           H
ATOM   2866  HB1 GLU A 478      36.360 105.590  59.600  1.00  0.00           H
ATOM   2867  HB2 GLU A 478      34.700 105.290  59.280  1.00  0.00           H
ATOM   2868  HG1 GLU A 478      35.200 104.960  61.640  1.00  0.00           H
ATOM   2869  HG2 GLU A 478      34.020 106.250  61.510  1.00  0.00           H
ATOM   2870  N   GLN A 479      34.900 107.160  56.600  1.00  0.00           N
ATOM   2871  CA  GLN A 479      35.420 107.050  55.220  1.00  0.00           C
ATOM   2872  C   GLN A 479      35.460 108.420  54.590  1.00  0.00           C
ATOM   2873  O   GLN A 479      36.430 108.650  53.880  1.00  0.00           O
ATOM   2874  CB  GLN A 479      34.630 105.990  54.450  1.00  0.00           C
ATOM   2875  CG  GLN A 479      35.220 105.820  53.080  1.00  0.00           C
ATOM   2876  CD  GLN A 479      34.620 106.680  52.030  1.00  0.00           C
ATOM   2877  NE2 GLN A 479      35.340 107.230  51.090  1.00  0.00           N
ATOM   2878  OE1 GLN A 479      33.460 106.960  51.880  1.00  0.00           O
ATOM   2879  H   GLN A 479      33.990 106.780  56.780  1.00  0.00           H
ATOM   2880  HA  GLN A 479      36.450 106.700  55.230  1.00  0.00           H
ATOM   2881  HB1 GLN A 479      33.570 106.220  54.400  1.00  0.00           H
ATOM   2882  HB2 GLN A 479      34.630 104.980  54.860  1.00  0.00           H
ATOM   2883  HG1 GLN A 479      35.250 104.770  52.800  1.00  0.00           H
ATOM   2884  HG2 GLN A 479      36.290 106.010  53.090  1.00  0.00           H
ATOM   2885 1HE2 GLN A 479      36.350 107.200  51.020  1.00  0.00           H
ATOM   2886 2HE2 GLN A 479      34.840 107.540  50.280  1.00  0.00           H
ATOM   2887  N   PRO A 480      34.480 109.250  54.870  1.00  0.00           N
ATOM   2888  CA  PRO A 480      34.590 110.600  54.270  1.00  0.00           C
ATOM   2889  C   PRO A 480      35.710 111.540  54.770  1.00  0.00           C
ATOM   2890  O   PRO A 480      35.950 112.530  54.050  1.00  0.00           O
ATOM   2891  CB  PRO A 480      33.170 111.210  54.300  1.00  0.00           C
ATOM   2892  CG  PRO A 480      32.360 109.970  54.260  1.00  0.00           C
ATOM   2893  CD  PRO A 480      33.080 109.070  55.190  1.00  0.00           C
ATOM   2894  HA  PRO A 480      34.920 110.440  53.240  1.00  0.00           H
ATOM   2895  HB1 PRO A 480      32.970 111.720  55.240  1.00  0.00           H
ATOM   2896  HB2 PRO A 480      32.910 111.810  53.430  1.00  0.00           H
ATOM   2897  HG1 PRO A 480      31.390 110.210  54.690  1.00  0.00           H
ATOM   2898  HG2 PRO A 480      32.300 109.550  53.260  1.00  0.00           H
ATOM   2899  HD1 PRO A 480      32.870 109.430  56.200  1.00  0.00           H
ATOM   2900  HD2 PRO A 480      32.720 108.040  55.130  1.00  0.00           H
ATOM   2901  N   LEU A 481      36.350 111.230  55.940  1.00  0.00           N
ATOM   2902  CA  LEU A 481      37.650 111.830  56.380  1.00  0.00           C
ATOM   2903  C   LEU A 481      38.860 111.440  55.460  1.00  0.00           C
ATOM   2904  O   LEU A 481      39.590 112.360  55.090  1.00  0.00           O
ATOM   2905  CB  LEU A 481      37.910 111.640  57.920  1.00  0.00           C
ATOM   2906  CG  LEU A 481      38.710 112.790  58.580  1.00  0.00           C
ATOM   2907  CD1 LEU A 481      37.750 113.880  59.050  1.00  0.00           C
ATOM   2908  CD2 LEU A 481      39.600 112.210  59.690  1.00  0.00           C
ATOM   2909  H   LEU A 481      35.960 110.450  56.460  1.00  0.00           H
ATOM   2910  HA  LEU A 481      37.550 112.910  56.350  1.00  0.00           H
ATOM   2911  HB1 LEU A 481      38.440 110.690  57.920  1.00  0.00           H
ATOM   2912  HB2 LEU A 481      37.010 111.440  58.500  1.00  0.00           H
ATOM   2913  HG  LEU A 481      39.410 113.230  57.880  1.00  0.00           H
ATOM   2914 1HD1 LEU A 481      38.390 114.720  59.350  1.00  0.00           H
ATOM   2915 2HD1 LEU A 481      37.190 114.210  58.180  1.00  0.00           H
ATOM   2916 3HD1 LEU A 481      37.060 113.530  59.830  1.00  0.00           H
ATOM   2917 1HD2 LEU A 481      40.000 113.100  60.180  1.00  0.00           H
ATOM   2918 2HD2 LEU A 481      39.020 111.670  60.430  1.00  0.00           H
ATOM   2919 3HD2 LEU A 481      40.360 111.570  59.240  1.00  0.00           H
ATOM   2920  N   SER A 482      39.120 110.150  55.280  1.00  0.00           N
ATOM   2921  CA  SER A 482      40.260 109.630  54.500  1.00  0.00           C
ATOM   2922  C   SER A 482      40.880 110.530  53.420  1.00  0.00           C
ATOM   2923  O   SER A 482      42.040 110.800  53.490  1.00  0.00           O
ATOM   2924  CB  SER A 482      39.970 108.260  53.890  1.00  0.00           C
ATOM   2925  OG  SER A 482      39.330 107.460  54.840  1.00  0.00           O
ATOM   2926  H   SER A 482      38.560 109.440  55.730  1.00  0.00           H
ATOM   2927  HA  SER A 482      41.030 109.310  55.210  1.00  0.00           H
ATOM   2928  HB1 SER A 482      40.850 107.740  53.510  1.00  0.00           H
ATOM   2929  HB2 SER A 482      39.210 108.430  53.120  1.00  0.00           H
ATOM   2930  HG  SER A 482      39.480 106.530  54.650  1.00  0.00           H
ATOM   2931  N   SER A 483      40.080 111.070  52.460  1.00  0.00           N
ATOM   2932  CA  SER A 483      40.610 111.960  51.410  1.00  0.00           C
ATOM   2933  C   SER A 483      41.200 113.240  51.920  1.00  0.00           C
ATOM   2934  O   SER A 483      42.270 113.640  51.450  1.00  0.00           O
ATOM   2935  CB  SER A 483      39.500 112.170  50.350  1.00  0.00           C
ATOM   2936  OG  SER A 483      38.330 112.680  50.950  1.00  0.00           O
ATOM   2937  H   SER A 483      39.230 110.580  52.250  1.00  0.00           H
ATOM   2938  HA  SER A 483      41.350 111.320  50.940  1.00  0.00           H
ATOM   2939  HB1 SER A 483      39.200 111.210  49.900  1.00  0.00           H
ATOM   2940  HB2 SER A 483      39.780 112.830  49.540  1.00  0.00           H
ATOM   2941  HG  SER A 483      37.950 111.830  51.190  1.00  0.00           H
ATOM   2942  N   ILE A 484      40.570 113.900  52.860  1.00  0.00           N
ATOM   2943  CA  ILE A 484      40.920 115.210  53.390  1.00  0.00           C
ATOM   2944  C   ILE A 484      42.000 115.110  54.430  1.00  0.00           C
ATOM   2945  O   ILE A 484      42.830 116.050  54.530  1.00  0.00           O
ATOM   2946  CB  ILE A 484      39.730 116.070  53.800  1.00  0.00           C
ATOM   2947  CG1 ILE A 484      38.960 115.690  55.060  1.00  0.00           C
ATOM   2948  CG2 ILE A 484      38.790 116.270  52.640  1.00  0.00           C
ATOM   2949  CD  ILE A 484      39.470 116.290  56.380  1.00  0.00           C
ATOM   2950  H   ILE A 484      39.590 113.670  52.960  1.00  0.00           H
ATOM   2951  HA  ILE A 484      41.360 115.800  52.590  1.00  0.00           H
ATOM   2952  HB  ILE A 484      40.240 117.010  54.000  1.00  0.00           H
ATOM   2953 1HG1 ILE A 484      38.920 114.600  55.120  1.00  0.00           H
ATOM   2954 2HG1 ILE A 484      37.930 115.990  54.850  1.00  0.00           H
ATOM   2955 1HG2 ILE A 484      39.350 116.610  51.770  1.00  0.00           H
ATOM   2956 2HG2 ILE A 484      38.310 115.310  52.490  1.00  0.00           H
ATOM   2957 3HG2 ILE A 484      37.950 116.930  52.830  1.00  0.00           H
ATOM   2958  HD1 ILE A 484      39.600 117.370  56.290  1.00  0.00           H
ATOM   2959  HD2 ILE A 484      38.820 116.040  57.220  1.00  0.00           H
ATOM   2960  HD3 ILE A 484      40.500 115.950  56.540  1.00  0.00           H
ATOM   2961  N   LEU A 485      42.100 113.940  55.050  1.00  0.00           N
ATOM   2962  CA  LEU A 485      43.270 113.500  55.720  1.00  0.00           C
ATOM   2963  C   LEU A 485      44.380 113.210  54.700  1.00  0.00           C
ATOM   2964  O   LEU A 485      45.490 113.590  55.000  1.00  0.00           O
ATOM   2965  CB  LEU A 485      42.870 112.210  56.610  1.00  0.00           C
ATOM   2966  CG  LEU A 485      44.050 111.350  57.110  1.00  0.00           C
ATOM   2967  CD1 LEU A 485      44.980 112.180  58.010  1.00  0.00           C
ATOM   2968  CD2 LEU A 485      43.600 110.160  57.960  1.00  0.00           C
ATOM   2969  H   LEU A 485      41.340 113.290  54.910  1.00  0.00           H
ATOM   2970  HA  LEU A 485      43.610 114.300  56.370  1.00  0.00           H
ATOM   2971  HB1 LEU A 485      42.190 111.620  55.990  1.00  0.00           H
ATOM   2972  HB2 LEU A 485      42.350 112.540  57.500  1.00  0.00           H
ATOM   2973  HG  LEU A 485      44.660 111.040  56.260  1.00  0.00           H
ATOM   2974 1HD1 LEU A 485      44.440 112.350  58.950  1.00  0.00           H
ATOM   2975 2HD1 LEU A 485      45.880 111.620  58.250  1.00  0.00           H
ATOM   2976 3HD1 LEU A 485      45.300 113.130  57.550  1.00  0.00           H
ATOM   2977 1HD2 LEU A 485      43.060 110.560  58.820  1.00  0.00           H
ATOM   2978 2HD2 LEU A 485      42.930 109.550  57.350  1.00  0.00           H
ATOM   2979 3HD2 LEU A 485      44.460 109.630  58.330  1.00  0.00           H
ATOM   2980  N   ALA A 486      44.200 112.590  53.490  1.00  0.00           N
ATOM   2981  CA  ALA A 486      45.240 112.280  52.570  1.00  0.00           C
ATOM   2982  C   ALA A 486      45.820 113.570  51.950  1.00  0.00           C
ATOM   2983  O   ALA A 486      47.020 113.660  51.710  1.00  0.00           O
ATOM   2984  CB  ALA A 486      44.630 111.410  51.450  1.00  0.00           C
ATOM   2985  H   ALA A 486      43.260 112.340  53.230  1.00  0.00           H
ATOM   2986  HA  ALA A 486      46.050 111.720  53.020  1.00  0.00           H
ATOM   2987  HB1 ALA A 486      45.440 111.040  50.830  1.00  0.00           H
ATOM   2988  HB2 ALA A 486      44.090 110.540  51.830  1.00  0.00           H
ATOM   2989  HB3 ALA A 486      43.880 112.000  50.950  1.00  0.00           H
ATOM   2990  N   GLU A 487      45.020 114.670  51.830  1.00  0.00           N
ATOM   2991  CA  GLU A 487      45.410 116.090  51.490  1.00  0.00           C
ATOM   2992  C   GLU A 487      46.250 116.760  52.650  1.00  0.00           C
ATOM   2993  O   GLU A 487      47.010 117.700  52.370  1.00  0.00           O
ATOM   2994  CB  GLU A 487      44.130 116.960  51.180  1.00  0.00           C
ATOM   2995  CG  GLU A 487      44.370 118.410  50.760  1.00  0.00           C
ATOM   2996  CD  GLU A 487      43.010 119.130  50.510  1.00  0.00           C
ATOM   2997  OE1 GLU A 487      42.340 118.910  49.510  1.00  0.00           O
ATOM   2998  OE2 GLU A 487      42.640 120.010  51.350  1.00  0.00           O
ATOM   2999  H   GLU A 487      44.060 114.410  52.010  1.00  0.00           H
ATOM   3000  HA  GLU A 487      46.060 115.980  50.630  1.00  0.00           H
ATOM   3001  HB1 GLU A 487      43.600 116.850  52.130  1.00  0.00           H
ATOM   3002  HB2 GLU A 487      43.500 116.410  50.490  1.00  0.00           H
ATOM   3003  HG1 GLU A 487      44.840 118.480  49.780  1.00  0.00           H
ATOM   3004  HG2 GLU A 487      44.840 118.960  51.580  1.00  0.00           H
ATOM   3005  N   MET A 488      46.170 116.300  53.940  1.00  0.00           N
ATOM   3006  CA  MET A 488      46.930 116.700  55.180  1.00  0.00           C
ATOM   3007  C   MET A 488      48.210 115.860  55.320  1.00  0.00           C
ATOM   3008  O   MET A 488      49.260 116.470  55.610  1.00  0.00           O
ATOM   3009  CB  MET A 488      46.010 116.420  56.430  1.00  0.00           C
ATOM   3010  CG  MET A 488      46.700 117.180  57.610  1.00  0.00           C
ATOM   3011  SD  MET A 488      45.990 116.820  59.210  1.00  0.00           S
ATOM   3012  CE  MET A 488      46.860 115.340  59.840  1.00  0.00           C
ATOM   3013  H   MET A 488      45.550 115.500  53.910  1.00  0.00           H
ATOM   3014  HA  MET A 488      47.040 117.780  55.060  1.00  0.00           H
ATOM   3015  HB1 MET A 488      45.890 115.350  56.630  1.00  0.00           H
ATOM   3016  HB2 MET A 488      45.000 116.840  56.380  1.00  0.00           H
ATOM   3017  HG1 MET A 488      46.740 118.240  57.350  1.00  0.00           H
ATOM   3018  HG2 MET A 488      47.780 116.980  57.710  1.00  0.00           H
ATOM   3019  HE1 MET A 488      46.380 114.920  60.720  1.00  0.00           H
ATOM   3020  HE2 MET A 488      46.900 114.600  59.030  1.00  0.00           H
ATOM   3021  HE3 MET A 488      47.910 115.550  60.040  1.00  0.00           H
ATOM   3022  N   GLU A 489      48.120 114.520  55.180  1.00  0.00           N
ATOM   3023  CA  GLU A 489      49.240 113.610  55.350  1.00  0.00           C
ATOM   3024  C   GLU A 489      50.260 113.750  54.250  1.00  0.00           C
ATOM   3025  O   GLU A 489      51.450 113.890  54.590  1.00  0.00           O
ATOM   3026  CB  GLU A 489      48.640 112.190  55.400  1.00  0.00           C
ATOM   3027  CG  GLU A 489      49.670 111.040  55.570  1.00  0.00           C
ATOM   3028  CD  GLU A 489      49.010 109.720  56.090  1.00  0.00           C
ATOM   3029  OE1 GLU A 489      49.200 108.700  55.410  1.00  0.00           O
ATOM   3030  OE2 GLU A 489      48.330 109.660  57.130  1.00  0.00           O
ATOM   3031  H   GLU A 489      47.190 114.140  55.210  1.00  0.00           H
ATOM   3032  HA  GLU A 489      49.730 113.820  56.300  1.00  0.00           H
ATOM   3033  HB1 GLU A 489      48.080 112.130  54.470  1.00  0.00           H
ATOM   3034  HB2 GLU A 489      47.860 112.230  56.160  1.00  0.00           H
ATOM   3035  HG1 GLU A 489      50.320 111.410  56.360  1.00  0.00           H
ATOM   3036  HG2 GLU A 489      50.150 110.820  54.610  1.00  0.00           H
ATOM   3037  N   PHE A 490      49.870 114.030  53.010  1.00  0.00           N
ATOM   3038  CA  PHE A 490      50.680 114.620  51.940  1.00  0.00           C
ATOM   3039  C   PHE A 490      51.280 116.010  52.160  1.00  0.00           C
ATOM   3040  O   PHE A 490      52.300 116.340  51.520  1.00  0.00           O
ATOM   3041  CB  PHE A 490      49.920 114.530  50.580  1.00  0.00           C
ATOM   3042  CG  PHE A 490      50.620 115.050  49.340  1.00  0.00           C
ATOM   3043  CD1 PHE A 490      51.860 114.620  48.950  1.00  0.00           C
ATOM   3044  CD2 PHE A 490      49.950 116.160  48.690  1.00  0.00           C
ATOM   3045  CE1 PHE A 490      52.450 115.320  47.900  1.00  0.00           C
ATOM   3046  CE2 PHE A 490      50.580 116.840  47.600  1.00  0.00           C
ATOM   3047  CZ  PHE A 490      51.820 116.370  47.200  1.00  0.00           C
ATOM   3048  H   PHE A 490      48.870 113.980  52.900  1.00  0.00           H
ATOM   3049  HA  PHE A 490      51.590 114.010  51.910  1.00  0.00           H
ATOM   3050  HB1 PHE A 490      49.030 115.160  50.720  1.00  0.00           H
ATOM   3051  HB2 PHE A 490      49.660 113.490  50.380  1.00  0.00           H
ATOM   3052  HD1 PHE A 490      52.440 113.950  49.560  1.00  0.00           H
ATOM   3053  HD2 PHE A 490      49.010 116.600  48.970  1.00  0.00           H
ATOM   3054  HE1 PHE A 490      53.440 115.000  47.660  1.00  0.00           H
ATOM   3055  HE2 PHE A 490      50.200 117.650  47.010  1.00  0.00           H
ATOM   3056  HZ  PHE A 490      52.350 116.780  46.350  1.00  0.00           H
ATOM   3057  N   ALA A 491      50.840 116.890  53.080  1.00  0.00           N
ATOM   3058  CA  ALA A 491      51.310 118.280  53.200  1.00  0.00           C
ATOM   3059  C   ALA A 491      52.350 118.510  54.300  1.00  0.00           C
ATOM   3060  O   ALA A 491      53.080 119.510  54.140  1.00  0.00           O
ATOM   3061  CB  ALA A 491      50.060 119.110  53.520  1.00  0.00           C
ATOM   3062  H   ALA A 491      50.020 116.660  53.610  1.00  0.00           H
ATOM   3063  HA  ALA A 491      51.740 118.740  52.300  1.00  0.00           H
ATOM   3064  HB1 ALA A 491      50.140 120.150  53.240  1.00  0.00           H
ATOM   3065  HB2 ALA A 491      49.250 118.680  52.920  1.00  0.00           H
ATOM   3066  HB3 ALA A 491      49.770 118.940  54.560  1.00  0.00           H
ATOM   3067  N   GLY A 492      52.600 117.610  55.280  1.00  0.00           N
ATOM   3068  CA  GLY A 492      53.710 117.610  56.230  1.00  0.00           C
ATOM   3069  C   GLY A 492      53.910 118.970  56.930  1.00  0.00           C
ATOM   3070  O   GLY A 492      52.980 119.780  57.040  1.00  0.00           O
ATOM   3071  H   GLY A 492      51.800 117.020  55.450  1.00  0.00           H
ATOM   3072  HA1 GLY A 492      54.660 117.360  55.740  1.00  0.00           H
ATOM   3073  HA2 GLY A 492      53.530 116.830  56.970  1.00  0.00           H
ATOM   3074  N   VAL A 493      55.130 119.290  57.390  1.00  0.00           N
ATOM   3075  CA  VAL A 493      55.430 120.530  58.110  1.00  0.00           C
ATOM   3076  C   VAL A 493      56.860 120.970  57.860  1.00  0.00           C
ATOM   3077  O   VAL A 493      57.790 120.130  58.030  1.00  0.00           O
ATOM   3078  CB  VAL A 493      55.040 120.470  59.610  1.00  0.00           C
ATOM   3079  CG1 VAL A 493      55.270 121.870  60.170  1.00  0.00           C
ATOM   3080  CG2 VAL A 493      53.590 120.110  59.970  1.00  0.00           C
ATOM   3081  H   VAL A 493      55.740 118.490  57.410  1.00  0.00           H
ATOM   3082  HA  VAL A 493      54.840 121.330  57.670  1.00  0.00           H
ATOM   3083  HB  VAL A 493      55.670 119.770  60.160  1.00  0.00           H
ATOM   3084 1HG1 VAL A 493      54.970 122.680  59.500  1.00  0.00           H
ATOM   3085 2HG1 VAL A 493      54.690 121.950  61.090  1.00  0.00           H
ATOM   3086 3HG1 VAL A 493      56.340 122.050  60.370  1.00  0.00           H
ATOM   3087 1HG2 VAL A 493      53.440 119.120  59.540  1.00  0.00           H
ATOM   3088 2HG2 VAL A 493      53.310 120.150  61.020  1.00  0.00           H
ATOM   3089 3HG2 VAL A 493      52.990 120.930  59.580  1.00  0.00           H
ATOM   3090  N   LYS A 494      57.080 122.260  57.480  1.00  0.00           N
ATOM   3091  CA  LYS A 494      58.430 122.860  57.180  1.00  0.00           C
ATOM   3092  C   LYS A 494      59.210 123.130  58.480  1.00  0.00           C
ATOM   3093  O   LYS A 494      58.520 123.460  59.470  1.00  0.00           O
ATOM   3094  CB  LYS A 494      58.380 124.050  56.150  1.00  0.00           C
ATOM   3095  CG  LYS A 494      59.740 124.370  55.620  1.00  0.00           C
ATOM   3096  CD  LYS A 494      59.770 125.350  54.460  1.00  0.00           C
ATOM   3097  CE  LYS A 494      61.130 125.330  53.880  1.00  0.00           C
ATOM   3098  NZ  LYS A 494      61.120 126.020  52.610  1.00  0.00           N
ATOM   3099  H   LYS A 494      56.300 122.890  57.470  1.00  0.00           H
ATOM   3100  HA  LYS A 494      58.950 122.070  56.640  1.00  0.00           H
ATOM   3101  HB1 LYS A 494      57.830 124.900  56.550  1.00  0.00           H
ATOM   3102  HB2 LYS A 494      57.760 123.620  55.360  1.00  0.00           H
ATOM   3103  HG1 LYS A 494      60.170 123.420  55.290  1.00  0.00           H
ATOM   3104  HG2 LYS A 494      60.430 124.670  56.410  1.00  0.00           H
ATOM   3105  HD1 LYS A 494      59.570 126.340  54.880  1.00  0.00           H
ATOM   3106  HD2 LYS A 494      59.020 125.030  53.750  1.00  0.00           H
ATOM   3107  HE1 LYS A 494      61.410 124.280  53.770  1.00  0.00           H
ATOM   3108  HE2 LYS A 494      61.840 125.780  54.570  1.00  0.00           H
ATOM   3109  HZ1 LYS A 494      60.900 127.000  52.760  1.00  0.00           H
ATOM   3110  HZ2 LYS A 494      62.050 126.170  52.250  1.00  0.00           H
ATOM   3111  HZ3 LYS A 494      60.580 125.570  51.900  1.00  0.00           H
ATOM   3112  N   VAL A 495      60.460 122.830  58.630  1.00  0.00           N
ATOM   3113  CA  VAL A 495      61.290 122.880  59.800  1.00  0.00           C
ATOM   3114  C   VAL A 495      62.620 123.650  59.410  1.00  0.00           C
ATOM   3115  O   VAL A 495      63.160 123.390  58.350  1.00  0.00           O
ATOM   3116  CB  VAL A 495      61.710 121.460  60.310  1.00  0.00           C
ATOM   3117  CG1 VAL A 495      62.380 121.620  61.620  1.00  0.00           C
ATOM   3118  CG2 VAL A 495      60.640 120.400  60.470  1.00  0.00           C
ATOM   3119  H   VAL A 495      60.810 122.330  57.820  1.00  0.00           H
ATOM   3120  HA  VAL A 495      60.770 123.310  60.650  1.00  0.00           H
ATOM   3121  HB  VAL A 495      62.380 121.020  59.580  1.00  0.00           H
ATOM   3122 1HG1 VAL A 495      62.850 120.670  61.880  1.00  0.00           H
ATOM   3123 2HG1 VAL A 495      63.260 122.270  61.660  1.00  0.00           H
ATOM   3124 3HG1 VAL A 495      61.710 121.890  62.430  1.00  0.00           H
ATOM   3125 1HG2 VAL A 495      60.400 119.940  59.520  1.00  0.00           H
ATOM   3126 2HG2 VAL A 495      60.960 119.650  61.200  1.00  0.00           H
ATOM   3127 3HG2 VAL A 495      59.720 120.830  60.870  1.00  0.00           H
ATOM   3128  N   ASP A 496      63.040 124.540  60.240  1.00  0.00           N
ATOM   3129  CA  ASP A 496      64.320 125.260  60.080  1.00  0.00           C
ATOM   3130  C   ASP A 496      65.530 124.400  60.500  1.00  0.00           C
ATOM   3131  O   ASP A 496      66.070 124.480  61.610  1.00  0.00           O
ATOM   3132  CB  ASP A 496      64.450 126.590  60.770  1.00  0.00           C
ATOM   3133  CG  ASP A 496      65.410 127.550  60.140  1.00  0.00           C
ATOM   3134  OD1 ASP A 496      64.960 128.730  59.940  1.00  0.00           O
ATOM   3135  OD2 ASP A 496      66.490 127.110  59.650  1.00  0.00           O
ATOM   3136  H   ASP A 496      62.520 124.640  61.090  1.00  0.00           H
ATOM   3137  HA  ASP A 496      64.280 125.500  59.010  1.00  0.00           H
ATOM   3138  HB1 ASP A 496      64.670 126.430  61.830  1.00  0.00           H
ATOM   3139  HB2 ASP A 496      63.470 127.030  60.630  1.00  0.00           H
ATOM   3140  N   THR A 497      65.880 123.480  59.540  1.00  0.00           N
ATOM   3141  CA  THR A 497      66.850 122.480  59.700  1.00  0.00           C
ATOM   3142  C   THR A 497      68.280 122.960  59.890  1.00  0.00           C
ATOM   3143  O   THR A 497      69.100 122.210  60.430  1.00  0.00           O
ATOM   3144  CB  THR A 497      66.940 121.400  58.570  1.00  0.00           C
ATOM   3145  CG2 THR A 497      65.570 120.690  58.390  1.00  0.00           C
ATOM   3146  OG1 THR A 497      67.380 121.980  57.340  1.00  0.00           O
ATOM   3147  H   THR A 497      65.300 123.490  58.720  1.00  0.00           H
ATOM   3148  HA  THR A 497      66.610 122.050  60.660  1.00  0.00           H
ATOM   3149  HB  THR A 497      67.730 120.700  58.860  1.00  0.00           H
ATOM   3150  HG1 THR A 497      67.320 121.320  56.650  1.00  0.00           H
ATOM   3151 1HG2 THR A 497      65.630 119.710  57.910  1.00  0.00           H
ATOM   3152 2HG2 THR A 497      65.080 120.640  59.360  1.00  0.00           H
ATOM   3153 3HG2 THR A 497      64.930 121.260  57.720  1.00  0.00           H
ATOM   3154  N   LYS A 498      68.640 124.230  59.540  1.00  0.00           N
ATOM   3155  CA  LYS A 498      69.800 125.040  59.990  1.00  0.00           C
ATOM   3156  C   LYS A 498      69.670 125.420  61.460  1.00  0.00           C
ATOM   3157  O   LYS A 498      70.510 124.970  62.260  1.00  0.00           O
ATOM   3158  CB  LYS A 498      69.930 126.290  59.070  1.00  0.00           C
ATOM   3159  CG  LYS A 498      70.210 125.960  57.600  1.00  0.00           C
ATOM   3160  CD  LYS A 498      70.050 127.180  56.660  1.00  0.00           C
ATOM   3161  CE  LYS A 498      71.300 127.990  56.800  1.00  0.00           C
ATOM   3162  NZ  LYS A 498      71.190 129.210  56.040  1.00  0.00           N
ATOM   3163  H   LYS A 498      68.010 124.690  58.890  1.00  0.00           H
ATOM   3164  HA  LYS A 498      70.750 124.510  59.860  1.00  0.00           H
ATOM   3165  HB1 LYS A 498      70.730 126.930  59.440  1.00  0.00           H
ATOM   3166  HB2 LYS A 498      68.990 126.830  59.160  1.00  0.00           H
ATOM   3167  HG1 LYS A 498      69.500 125.170  57.310  1.00  0.00           H
ATOM   3168  HG2 LYS A 498      71.210 125.540  57.620  1.00  0.00           H
ATOM   3169  HD1 LYS A 498      69.120 127.720  56.870  1.00  0.00           H
ATOM   3170  HD2 LYS A 498      70.030 126.890  55.610  1.00  0.00           H
ATOM   3171  HE1 LYS A 498      72.170 127.490  56.380  1.00  0.00           H
ATOM   3172  HE2 LYS A 498      71.470 128.130  57.870  1.00  0.00           H
ATOM   3173  HZ1 LYS A 498      70.850 129.030  55.120  1.00  0.00           H
ATOM   3174  HZ2 LYS A 498      70.510 129.850  56.440  1.00  0.00           H
ATOM   3175  HZ3 LYS A 498      72.110 129.650  56.000  1.00  0.00           H
ATOM   3176  N   ARG A 499      68.620 126.070  61.960  1.00  0.00           N
ATOM   3177  CA  ARG A 499      68.450 126.400  63.400  1.00  0.00           C
ATOM   3178  C   ARG A 499      68.420 125.170  64.290  1.00  0.00           C
ATOM   3179  O   ARG A 499      69.140 125.080  65.290  1.00  0.00           O
ATOM   3180  CB  ARG A 499      67.240 127.320  63.670  1.00  0.00           C
ATOM   3181  CG  ARG A 499      67.370 128.670  62.980  1.00  0.00           C
ATOM   3182  CD  ARG A 499      66.780 129.790  63.850  1.00  0.00           C
ATOM   3183  NE  ARG A 499      65.360 129.500  64.220  1.00  0.00           N
ATOM   3184  CZ  ARG A 499      64.290 130.090  63.700  1.00  0.00           C
ATOM   3185  NH1 ARG A 499      64.400 130.870  62.670  1.00  0.00           N
ATOM   3186  NH2 ARG A 499      63.110 129.830  64.070  1.00  0.00           N
ATOM   3187  H   ARG A 499      67.860 126.180  61.310  1.00  0.00           H
ATOM   3188  HA  ARG A 499      69.310 127.030  63.650  1.00  0.00           H
ATOM   3189  HB1 ARG A 499      67.170 127.450  64.750  1.00  0.00           H
ATOM   3190  HB2 ARG A 499      66.360 126.800  63.290  1.00  0.00           H
ATOM   3191  HG1 ARG A 499      67.000 128.620  61.960  1.00  0.00           H
ATOM   3192  HG2 ARG A 499      68.400 129.000  62.840  1.00  0.00           H
ATOM   3193  HD1 ARG A 499      67.010 130.740  63.380  1.00  0.00           H
ATOM   3194  HD2 ARG A 499      67.340 129.790  64.780  1.00  0.00           H
ATOM   3195  HE  ARG A 499      65.130 128.980  65.050  1.00  0.00           H
ATOM   3196 1HH1 ARG A 499      65.320 131.200  62.390  1.00  0.00           H
ATOM   3197 2HH1 ARG A 499      63.570 131.360  62.390  1.00  0.00           H
ATOM   3198 1HH2 ARG A 499      62.830 129.120  64.730  1.00  0.00           H
ATOM   3199 2HH2 ARG A 499      62.410 130.300  63.530  1.00  0.00           H
ATOM   3200  N   LEU A 500      67.680 124.150  63.890  1.00  0.00           N
ATOM   3201  CA  LEU A 500      67.520 122.870  64.570  1.00  0.00           C
ATOM   3202  C   LEU A 500      68.840 122.110  64.700  1.00  0.00           C
ATOM   3203  O   LEU A 500      69.120 121.440  65.720  1.00  0.00           O
ATOM   3204  CB  LEU A 500      66.310 122.120  63.990  1.00  0.00           C
ATOM   3205  CG  LEU A 500      66.070 120.790  64.700  1.00  0.00           C
ATOM   3206  CD1 LEU A 500      65.770 120.910  66.200  1.00  0.00           C
ATOM   3207  CD2 LEU A 500      64.870 120.000  64.110  1.00  0.00           C
ATOM   3208  H   LEU A 500      67.260 124.210  62.970  1.00  0.00           H
ATOM   3209  HA  LEU A 500      67.260 123.190  65.590  1.00  0.00           H
ATOM   3210  HB1 LEU A 500      66.470 121.930  62.940  1.00  0.00           H
ATOM   3211  HB2 LEU A 500      65.430 122.760  64.100  1.00  0.00           H
ATOM   3212  HG  LEU A 500      66.910 120.110  64.590  1.00  0.00           H
ATOM   3213 1HD1 LEU A 500      65.400 120.070  66.780  1.00  0.00           H
ATOM   3214 2HD1 LEU A 500      66.680 121.230  66.710  1.00  0.00           H
ATOM   3215 3HD1 LEU A 500      65.080 121.750  66.330  1.00  0.00           H
ATOM   3216 1HD2 LEU A 500      64.990 119.930  63.030  1.00  0.00           H
ATOM   3217 2HD2 LEU A 500      64.740 119.000  64.510  1.00  0.00           H
ATOM   3218 3HD2 LEU A 500      63.940 120.490  64.370  1.00  0.00           H
ATOM   3219  N   GLU A 501      69.670 122.140  63.650  1.00  0.00           N
ATOM   3220  CA  GLU A 501      71.020 121.490  63.690  1.00  0.00           C
ATOM   3221  C   GLU A 501      71.970 122.210  64.630  1.00  0.00           C
ATOM   3222  O   GLU A 501      72.590 121.600  65.470  1.00  0.00           O
ATOM   3223  CB  GLU A 501      71.570 121.480  62.290  1.00  0.00           C
ATOM   3224  CG  GLU A 501      72.980 121.000  62.230  1.00  0.00           C
ATOM   3225  CD  GLU A 501      73.470 121.000  60.780  1.00  0.00           C
ATOM   3226  OE1 GLU A 501      72.710 120.440  59.880  1.00  0.00           O
ATOM   3227  OE2 GLU A 501      74.510 121.580  60.470  1.00  0.00           O
ATOM   3228  H   GLU A 501      69.370 122.720  62.880  1.00  0.00           H
ATOM   3229  HA  GLU A 501      70.900 120.450  63.990  1.00  0.00           H
ATOM   3230  HB1 GLU A 501      71.600 122.490  61.880  1.00  0.00           H
ATOM   3231  HB2 GLU A 501      70.810 120.910  61.720  1.00  0.00           H
ATOM   3232  HG1 GLU A 501      73.150 120.010  62.640  1.00  0.00           H
ATOM   3233  HG2 GLU A 501      73.630 121.670  62.800  1.00  0.00           H
ATOM   3234  N   GLN A 502      72.030 123.530  64.640  1.00  0.00           N
ATOM   3235  CA  GLN A 502      72.900 124.270  65.570  1.00  0.00           C
ATOM   3236  C   GLN A 502      72.370 124.210  66.960  1.00  0.00           C
ATOM   3237  O   GLN A 502      73.190 124.190  67.850  1.00  0.00           O
ATOM   3238  CB  GLN A 502      73.010 125.830  65.180  1.00  0.00           C
ATOM   3239  CG  GLN A 502      74.060 126.170  64.090  1.00  0.00           C
ATOM   3240  CD  GLN A 502      73.990 125.360  62.840  1.00  0.00           C
ATOM   3241  NE2 GLN A 502      73.190 125.870  61.920  1.00  0.00           N
ATOM   3242  OE1 GLN A 502      74.650 124.340  62.630  1.00  0.00           O
ATOM   3243  H   GLN A 502      71.340 124.000  64.080  1.00  0.00           H
ATOM   3244  HA  GLN A 502      73.920 123.880  65.510  1.00  0.00           H
ATOM   3245  HB1 GLN A 502      73.290 126.430  66.050  1.00  0.00           H
ATOM   3246  HB2 GLN A 502      72.030 126.200  64.890  1.00  0.00           H
ATOM   3247  HG1 GLN A 502      75.090 126.000  64.400  1.00  0.00           H
ATOM   3248  HG2 GLN A 502      74.000 127.250  63.940  1.00  0.00           H
ATOM   3249 1HE2 GLN A 502      72.680 126.720  62.080  1.00  0.00           H
ATOM   3250 2HE2 GLN A 502      72.950 125.240  61.160  1.00  0.00           H
ATOM   3251  N   MET A 503      71.070 124.040  67.180  1.00  0.00           N
ATOM   3252  CA  MET A 503      70.500 123.700  68.470  1.00  0.00           C
ATOM   3253  C   MET A 503      71.090 122.360  68.930  1.00  0.00           C
ATOM   3254  O   MET A 503      71.520 122.330  70.060  1.00  0.00           O
ATOM   3255  CB  MET A 503      68.940 123.700  68.360  1.00  0.00           C
ATOM   3256  CG  MET A 503      68.320 123.240  69.640  1.00  0.00           C
ATOM   3257  SD  MET A 503      66.580 123.780  69.660  1.00  0.00           S
ATOM   3258  CE  MET A 503      66.000 122.980  71.110  1.00  0.00           C
ATOM   3259  H   MET A 503      70.440 124.130  66.390  1.00  0.00           H
ATOM   3260  HA  MET A 503      70.800 124.480  69.160  1.00  0.00           H
ATOM   3261  HB1 MET A 503      68.700 122.980  67.570  1.00  0.00           H
ATOM   3262  HB2 MET A 503      68.460 124.640  68.110  1.00  0.00           H
ATOM   3263  HG1 MET A 503      68.800 123.680  70.520  1.00  0.00           H
ATOM   3264  HG2 MET A 503      68.380 122.150  69.730  1.00  0.00           H
ATOM   3265  HE1 MET A 503      66.070 121.900  70.980  1.00  0.00           H
ATOM   3266  HE2 MET A 503      66.620 123.230  71.970  1.00  0.00           H
ATOM   3267  HE3 MET A 503      64.970 123.320  71.240  1.00  0.00           H
ATOM   3268  N   GLY A 504      71.100 121.330  68.120  1.00  0.00           N
ATOM   3269  CA  GLY A 504      71.760 120.020  68.460  1.00  0.00           C
ATOM   3270  C   GLY A 504      73.210 120.080  68.900  1.00  0.00           C
ATOM   3271  O   GLY A 504      73.670 119.350  69.810  1.00  0.00           O
ATOM   3272  H   GLY A 504      70.680 121.360  67.200  1.00  0.00           H
ATOM   3273  HA1 GLY A 504      71.770 119.510  67.500  1.00  0.00           H
ATOM   3274  HA2 GLY A 504      71.220 119.320  69.110  1.00  0.00           H
ATOM   3275  N   LYS A 505      73.980 121.040  68.330  1.00  0.00           N
ATOM   3276  CA  LYS A 505      75.410 121.280  68.640  1.00  0.00           C
ATOM   3277  C   LYS A 505      75.580 122.120  69.890  1.00  0.00           C
ATOM   3278  O   LYS A 505      76.530 121.840  70.590  1.00  0.00           O
ATOM   3279  CB  LYS A 505      76.000 122.030  67.450  1.00  0.00           C
ATOM   3280  CG  LYS A 505      75.990 121.250  66.140  1.00  0.00           C
ATOM   3281  CD  LYS A 505      76.460 122.140  64.910  1.00  0.00           C
ATOM   3282  CE  LYS A 505      76.420 121.360  63.560  1.00  0.00           C
ATOM   3283  NZ  LYS A 505      76.430 122.280  62.390  1.00  0.00           N
ATOM   3284  H   LYS A 505      73.500 121.590  67.630  1.00  0.00           H
ATOM   3285  HA  LYS A 505      75.870 120.310  68.820  1.00  0.00           H
ATOM   3286  HB1 LYS A 505      77.040 122.330  67.580  1.00  0.00           H
ATOM   3287  HB2 LYS A 505      75.460 122.960  67.330  1.00  0.00           H
ATOM   3288  HG1 LYS A 505      75.010 120.780  66.030  1.00  0.00           H
ATOM   3289  HG2 LYS A 505      76.700 120.470  66.380  1.00  0.00           H
ATOM   3290  HD1 LYS A 505      77.470 122.440  65.140  1.00  0.00           H
ATOM   3291  HD2 LYS A 505      75.900 123.080  64.880  1.00  0.00           H
ATOM   3292  HE1 LYS A 505      75.540 120.710  63.530  1.00  0.00           H
ATOM   3293  HE2 LYS A 505      77.220 120.630  63.510  1.00  0.00           H
ATOM   3294  HZ1 LYS A 505      75.600 122.840  62.300  1.00  0.00           H
ATOM   3295  HZ2 LYS A 505      77.300 122.800  62.330  1.00  0.00           H
ATOM   3296  HZ3 LYS A 505      76.440 121.700  61.560  1.00  0.00           H
ATOM   3297  N   GLU A 506      74.690 123.150  70.170  1.00  0.00           N
ATOM   3298  CA  GLU A 506      74.700 123.920  71.380  1.00  0.00           C
ATOM   3299  C   GLU A 506      74.340 123.100  72.600  1.00  0.00           C
ATOM   3300  O   GLU A 506      75.020 123.170  73.640  1.00  0.00           O
ATOM   3301  CB  GLU A 506      73.760 125.120  71.160  1.00  0.00           C
ATOM   3302  CG  GLU A 506      73.790 126.000  72.370  1.00  0.00           C
ATOM   3303  CD  GLU A 506      73.110 127.310  72.020  1.00  0.00           C
ATOM   3304  OE1 GLU A 506      73.830 128.180  71.490  1.00  0.00           O
ATOM   3305  OE2 GLU A 506      71.820 127.490  72.210  1.00  0.00           O
ATOM   3306  H   GLU A 506      73.990 123.320  69.470  1.00  0.00           H
ATOM   3307  HA  GLU A 506      75.660 124.450  71.520  1.00  0.00           H
ATOM   3308  HB1 GLU A 506      72.750 124.710  71.050  1.00  0.00           H
ATOM   3309  HB2 GLU A 506      73.930 125.790  70.310  1.00  0.00           H
ATOM   3310  HG1 GLU A 506      74.800 126.310  72.620  1.00  0.00           H
ATOM   3311  HG2 GLU A 506      73.240 125.520  73.190  1.00  0.00           H
ATOM   3312  N   LEU A 507      73.280 122.230  72.400  1.00  0.00           N
ATOM   3313  CA  LEU A 507      72.830 121.220  73.360  1.00  0.00           C
ATOM   3314  C   LEU A 507      73.940 120.140  73.650  1.00  0.00           C
ATOM   3315  O   LEU A 507      74.030 119.800  74.870  1.00  0.00           O
ATOM   3316  CB  LEU A 507      71.590 120.540  72.770  1.00  0.00           C
ATOM   3317  CG  LEU A 507      70.760 119.540  73.600  1.00  0.00           C
ATOM   3318  CD1 LEU A 507      70.080 120.040  74.860  1.00  0.00           C
ATOM   3319  CD2 LEU A 507      69.720 118.850  72.750  1.00  0.00           C
ATOM   3320  H   LEU A 507      72.650 122.370  71.630  1.00  0.00           H
ATOM   3321  HA  LEU A 507      72.600 121.720  74.300  1.00  0.00           H
ATOM   3322  HB1 LEU A 507      71.960 120.120  71.830  1.00  0.00           H
ATOM   3323  HB2 LEU A 507      70.970 121.360  72.430  1.00  0.00           H
ATOM   3324  HG  LEU A 507      71.350 118.720  74.010  1.00  0.00           H
ATOM   3325 1HD1 LEU A 507      69.230 120.630  74.550  1.00  0.00           H
ATOM   3326 2HD1 LEU A 507      69.580 119.180  75.310  1.00  0.00           H
ATOM   3327 3HD1 LEU A 507      70.750 120.450  75.610  1.00  0.00           H
ATOM   3328 1HD2 LEU A 507      69.200 119.610  72.160  1.00  0.00           H
ATOM   3329 2HD2 LEU A 507      70.130 118.140  72.040  1.00  0.00           H
ATOM   3330 3HD2 LEU A 507      68.950 118.370  73.350  1.00  0.00           H
ATOM   3331  N   ALA A 508      74.840 119.770  72.700  1.00  0.00           N
ATOM   3332  CA  ALA A 508      75.870 118.760  73.000  1.00  0.00           C
ATOM   3333  C   ALA A 508      76.870 119.290  74.010  1.00  0.00           C
ATOM   3334  O   ALA A 508      77.330 118.500  74.870  1.00  0.00           O
ATOM   3335  CB  ALA A 508      76.540 118.430  71.630  1.00  0.00           C
ATOM   3336  H   ALA A 508      74.720 120.190  71.790  1.00  0.00           H
ATOM   3337  HA  ALA A 508      75.290 117.930  73.400  1.00  0.00           H
ATOM   3338  HB1 ALA A 508      77.160 119.220  71.220  1.00  0.00           H
ATOM   3339  HB2 ALA A 508      77.200 117.570  71.710  1.00  0.00           H
ATOM   3340  HB3 ALA A 508      75.750 118.340  70.890  1.00  0.00           H
ATOM   3341  N   GLU A 509      77.270 120.550  73.970  1.00  0.00           N
ATOM   3342  CA  GLU A 509      78.160 121.170  74.950  1.00  0.00           C
ATOM   3343  C   GLU A 509      77.470 121.530  76.280  1.00  0.00           C
ATOM   3344  O   GLU A 509      78.000 121.300  77.360  1.00  0.00           O
ATOM   3345  CB  GLU A 509      79.040 122.290  74.330  1.00  0.00           C
ATOM   3346  CG  GLU A 509      78.270 123.490  73.720  1.00  0.00           C
ATOM   3347  CD  GLU A 509      79.320 124.640  73.630  1.00  0.00           C
ATOM   3348  OE1 GLU A 509      80.160 124.490  72.690  1.00  0.00           O
ATOM   3349  OE2 GLU A 509      79.260 125.590  74.470  1.00  0.00           O
ATOM   3350  H   GLU A 509      76.890 121.080  73.200  1.00  0.00           H
ATOM   3351  HA  GLU A 509      78.920 120.430  75.190  1.00  0.00           H
ATOM   3352  HB1 GLU A 509      79.550 121.850  73.470  1.00  0.00           H
ATOM   3353  HB2 GLU A 509      79.750 122.680  75.060  1.00  0.00           H
ATOM   3354  HG1 GLU A 509      77.390 123.760  74.310  1.00  0.00           H
ATOM   3355  HG2 GLU A 509      78.010 123.130  72.720  1.00  0.00           H
ATOM   3356  N   GLN A 510      76.200 122.100  76.220  1.00  0.00           N
ATOM   3357  CA  GLN A 510      75.320 122.340  77.380  1.00  0.00           C
ATOM   3358  C   GLN A 510      75.090 121.000  78.210  1.00  0.00           C
ATOM   3359  O   GLN A 510      75.000 121.070  79.450  1.00  0.00           O
ATOM   3360  CB  GLN A 510      74.060 123.060  76.860  1.00  0.00           C
ATOM   3361  CG  GLN A 510      72.770 123.120  77.710  1.00  0.00           C
ATOM   3362  CD  GLN A 510      71.560 123.800  77.050  1.00  0.00           C
ATOM   3363  NE2 GLN A 510      70.460 123.890  77.770  1.00  0.00           N
ATOM   3364  OE1 GLN A 510      71.610 124.220  75.840  1.00  0.00           O
ATOM   3365  H   GLN A 510      75.790 122.340  75.340  1.00  0.00           H
ATOM   3366  HA  GLN A 510      75.840 123.110  77.940  1.00  0.00           H
ATOM   3367  HB1 GLN A 510      73.810 122.790  75.830  1.00  0.00           H
ATOM   3368  HB2 GLN A 510      74.440 124.070  76.660  1.00  0.00           H
ATOM   3369  HG1 GLN A 510      72.950 123.780  78.560  1.00  0.00           H
ATOM   3370  HG2 GLN A 510      72.460 122.080  77.810  1.00  0.00           H
ATOM   3371 1HE2 GLN A 510      70.430 123.450  78.680  1.00  0.00           H
ATOM   3372 2HE2 GLN A 510      69.570 124.270  77.500  1.00  0.00           H
ATOM   3373  N   LEU A 511      75.020 119.820  77.620  1.00  0.00           N
ATOM   3374  CA  LEU A 511      74.910 118.520  78.320  1.00  0.00           C
ATOM   3375  C   LEU A 511      76.280 117.940  78.760  1.00  0.00           C
ATOM   3376  O   LEU A 511      76.420 117.180  79.720  1.00  0.00           O
ATOM   3377  CB  LEU A 511      74.160 117.520  77.380  1.00  0.00           C
ATOM   3378  CG  LEU A 511      74.120 116.060  77.900  1.00  0.00           C
ATOM   3379  CD1 LEU A 511      73.320 115.790  79.110  1.00  0.00           C
ATOM   3380  CD2 LEU A 511      73.290 115.220  76.850  1.00  0.00           C
ATOM   3381  H   LEU A 511      75.240 119.930  76.640  1.00  0.00           H
ATOM   3382  HA  LEU A 511      74.280 118.820  79.160  1.00  0.00           H
ATOM   3383  HB1 LEU A 511      74.640 117.490  76.400  1.00  0.00           H
ATOM   3384  HB2 LEU A 511      73.130 117.830  77.180  1.00  0.00           H
ATOM   3385  HG  LEU A 511      75.100 115.620  78.040  1.00  0.00           H
ATOM   3386 1HD1 LEU A 511      73.520 116.490  79.910  1.00  0.00           H
ATOM   3387 2HD1 LEU A 511      72.260 115.980  78.970  1.00  0.00           H
ATOM   3388 3HD1 LEU A 511      73.380 114.760  79.470  1.00  0.00           H
ATOM   3389 1HD2 LEU A 511      73.120 114.230  77.280  1.00  0.00           H
ATOM   3390 2HD2 LEU A 511      72.330 115.730  76.790  1.00  0.00           H
ATOM   3391 3HD2 LEU A 511      73.700 115.020  75.860  1.00  0.00           H
ATOM   3392  N   GLY A 512      77.360 118.260  78.090  1.00  0.00           N
ATOM   3393  CA  GLY A 512      78.730 117.610  78.270  1.00  0.00           C
ATOM   3394  C   GLY A 512      79.440 117.920  79.620  1.00  0.00           C
ATOM   3395  O   GLY A 512      80.300 117.170  80.040  1.00  0.00           O
ATOM   3396  H   GLY A 512      77.380 118.990  77.390  1.00  0.00           H
ATOM   3397  HA1 GLY A 512      79.380 117.970  77.470  1.00  0.00           H
ATOM   3398  HA2 GLY A 512      78.740 116.530  78.220  1.00  0.00           H
ATOM   3399  N   THR A 513      79.050 119.050  80.210  1.00  0.00           N
ATOM   3400  CA  THR A 513      79.390 119.380  81.590  1.00  0.00           C
ATOM   3401  C   THR A 513      78.680 118.510  82.620  1.00  0.00           C
ATOM   3402  O   THR A 513      79.370 118.130  83.570  1.00  0.00           O
ATOM   3403  CB  THR A 513      78.990 120.860  81.840  1.00  0.00           C
ATOM   3404  CG2 THR A 513      80.180 121.700  81.350  1.00  0.00           C
ATOM   3405  OG1 THR A 513      77.890 121.260  81.100  1.00  0.00           O
ATOM   3406  H   THR A 513      78.450 119.700  79.720  1.00  0.00           H
ATOM   3407  HA  THR A 513      80.460 119.300  81.740  1.00  0.00           H
ATOM   3408  HB  THR A 513      78.880 121.120  82.890  1.00  0.00           H
ATOM   3409  HG1 THR A 513      77.800 122.220  81.050  1.00  0.00           H
ATOM   3410 1HG2 THR A 513      80.540 121.410  80.370  1.00  0.00           H
ATOM   3411 2HG2 THR A 513      80.000 122.770  81.310  1.00  0.00           H
ATOM   3412 3HG2 THR A 513      80.980 121.640  82.100  1.00  0.00           H
ATOM   3413  N   VAL A 514      77.460 118.090  82.290  1.00  0.00           N
ATOM   3414  CA  VAL A 514      76.630 117.180  83.070  1.00  0.00           C
ATOM   3415  C   VAL A 514      77.080 115.690  82.890  1.00  0.00           C
ATOM   3416  O   VAL A 514      77.320 114.990  83.900  1.00  0.00           O
ATOM   3417  CB  VAL A 514      75.100 117.330  82.700  1.00  0.00           C
ATOM   3418  CG1 VAL A 514      74.270 116.400  83.560  1.00  0.00           C
ATOM   3419  CG2 VAL A 514      74.610 118.730  82.730  1.00  0.00           C
ATOM   3420  H   VAL A 514      77.070 118.270  81.370  1.00  0.00           H
ATOM   3421  HA  VAL A 514      76.700 117.430  84.130  1.00  0.00           H
ATOM   3422  HB  VAL A 514      74.910 117.020  81.680  1.00  0.00           H
ATOM   3423 1HG1 VAL A 514      74.520 115.370  83.310  1.00  0.00           H
ATOM   3424 2HG1 VAL A 514      74.520 116.630  84.590  1.00  0.00           H
ATOM   3425 3HG1 VAL A 514      73.200 116.550  83.370  1.00  0.00           H
ATOM   3426 1HG2 VAL A 514      74.870 119.260  83.640  1.00  0.00           H
ATOM   3427 2HG2 VAL A 514      74.920 119.350  81.880  1.00  0.00           H
ATOM   3428 3HG2 VAL A 514      73.540 118.620  82.520  1.00  0.00           H
ATOM   3429  N   GLU A 515      77.480 115.290  81.710  1.00  0.00           N
ATOM   3430  CA  GLU A 515      78.190 114.030  81.380  1.00  0.00           C
ATOM   3431  C   GLU A 515      79.460 113.860  82.240  1.00  0.00           C
ATOM   3432  O   GLU A 515      79.620 112.780  82.900  1.00  0.00           O
ATOM   3433  CB  GLU A 515      78.570 113.930  79.920  1.00  0.00           C
ATOM   3434  CG  GLU A 515      77.300 113.800  79.000  1.00  0.00           C
ATOM   3435  CD  GLU A 515      77.710 113.660  77.530  1.00  0.00           C
ATOM   3436  OE1 GLU A 515      77.790 112.480  77.130  1.00  0.00           O
ATOM   3437  OE2 GLU A 515      77.900 114.660  76.750  1.00  0.00           O
ATOM   3438  H   GLU A 515      77.470 116.000  80.990  1.00  0.00           H
ATOM   3439  HA  GLU A 515      77.460 113.240  81.570  1.00  0.00           H
ATOM   3440  HB1 GLU A 515      79.240 113.110  79.680  1.00  0.00           H
ATOM   3441  HB2 GLU A 515      78.990 114.900  79.650  1.00  0.00           H
ATOM   3442  HG1 GLU A 515      76.910 114.790  79.180  1.00  0.00           H
ATOM   3443  HG2 GLU A 515      76.560 113.030  79.260  1.00  0.00           H
ATOM   3444  N   GLN A 516      80.360 114.830  82.160  1.00  0.00           N
ATOM   3445  CA  GLN A 516      81.670 114.850  82.800  1.00  0.00           C
ATOM   3446  C   GLN A 516      81.520 114.820  84.300  1.00  0.00           C
ATOM   3447  O   GLN A 516      82.410 114.190  84.920  1.00  0.00           O
ATOM   3448  CB  GLN A 516      82.370 116.100  82.320  1.00  0.00           C
ATOM   3449  CG  GLN A 516      83.760 116.340  82.740  1.00  0.00           C
ATOM   3450  CD  GLN A 516      84.740 115.200  82.460  1.00  0.00           C
ATOM   3451  NE2 GLN A 516      85.960 115.430  82.820  1.00  0.00           N
ATOM   3452  OE1 GLN A 516      84.470 114.080  82.090  1.00  0.00           O
ATOM   3453  H   GLN A 516      80.110 115.690  81.700  1.00  0.00           H
ATOM   3454  HA  GLN A 516      82.220 113.930  82.610  1.00  0.00           H
ATOM   3455  HB1 GLN A 516      81.710 116.920  82.590  1.00  0.00           H
ATOM   3456  HB2 GLN A 516      82.440 115.990  81.230  1.00  0.00           H
ATOM   3457  HG1 GLN A 516      83.820 116.500  83.820  1.00  0.00           H
ATOM   3458  HG2 GLN A 516      84.050 117.270  82.240  1.00  0.00           H
ATOM   3459 1HE2 GLN A 516      86.150 116.360  83.190  1.00  0.00           H
ATOM   3460 2HE2 GLN A 516      86.710 114.810  82.580  1.00  0.00           H
ATOM   3461  N   ARG A 517      80.440 115.280  84.950  1.00  0.00           N
ATOM   3462  CA  ARG A 517      80.240 115.250  86.380  1.00  0.00           C
ATOM   3463  C   ARG A 517      79.830 113.810  86.750  1.00  0.00           C
ATOM   3464  O   ARG A 517      80.290 113.320  87.760  1.00  0.00           O
ATOM   3465  CB  ARG A 517      79.300 116.400  86.850  1.00  0.00           C
ATOM   3466  CG  ARG A 517      79.110 116.410  88.350  1.00  0.00           C
ATOM   3467  CD  ARG A 517      80.320 116.580  89.190  1.00  0.00           C
ATOM   3468  NE  ARG A 517      79.990 116.600  90.640  1.00  0.00           N
ATOM   3469  CZ  ARG A 517      80.790 116.680  91.660  1.00  0.00           C
ATOM   3470  NH1 ARG A 517      82.070 116.610  91.500  1.00  0.00           N
ATOM   3471  NH2 ARG A 517      80.370 117.030  92.850  1.00  0.00           N
ATOM   3472  H   ARG A 517      79.740 115.760  84.410  1.00  0.00           H
ATOM   3473  HA  ARG A 517      81.190 115.390  86.890  1.00  0.00           H
ATOM   3474  HB1 ARG A 517      78.390 116.150  86.320  1.00  0.00           H
ATOM   3475  HB2 ARG A 517      79.660 117.420  86.650  1.00  0.00           H
ATOM   3476  HG1 ARG A 517      78.650 115.470  88.630  1.00  0.00           H
ATOM   3477  HG2 ARG A 517      78.420 117.180  88.720  1.00  0.00           H
ATOM   3478  HD1 ARG A 517      80.870 117.450  88.840  1.00  0.00           H
ATOM   3479  HD2 ARG A 517      80.990 115.740  89.010  1.00  0.00           H
ATOM   3480  HE  ARG A 517      79.030 116.830  90.870  1.00  0.00           H
ATOM   3481 1HH1 ARG A 517      82.450 116.360  90.600  1.00  0.00           H
ATOM   3482 2HH1 ARG A 517      82.720 116.760  92.260  1.00  0.00           H
ATOM   3483 1HH2 ARG A 517      79.470 117.490  92.920  1.00  0.00           H
ATOM   3484 2HH2 ARG A 517      80.970 117.400  93.570  1.00  0.00           H
ATOM   3485  N   ILE A 518      78.940 113.180  85.970  1.00  0.00           N
ATOM   3486  CA  ILE A 518      78.460 111.790  86.140  1.00  0.00           C
ATOM   3487  C   ILE A 518      79.620 110.790  85.890  1.00  0.00           C
ATOM   3488  O   ILE A 518      79.670 109.840  86.600  1.00  0.00           O
ATOM   3489  CB  ILE A 518      77.240 111.530  85.160  1.00  0.00           C
ATOM   3490  CG1 ILE A 518      75.970 112.390  85.490  1.00  0.00           C
ATOM   3491  CG2 ILE A 518      76.800 110.080  85.030  1.00  0.00           C
ATOM   3492  CD  ILE A 518      74.950 112.400  84.380  1.00  0.00           C
ATOM   3493  H   ILE A 518      78.480 113.660  85.210  1.00  0.00           H
ATOM   3494  HA  ILE A 518      78.110 111.670  87.170  1.00  0.00           H
ATOM   3495  HB  ILE A 518      77.520 111.880  84.170  1.00  0.00           H
ATOM   3496 1HG1 ILE A 518      76.330 113.410  85.480  1.00  0.00           H
ATOM   3497 2HG1 ILE A 518      75.500 112.220  86.460  1.00  0.00           H
ATOM   3498 1HG2 ILE A 518      76.630 109.690  86.030  1.00  0.00           H
ATOM   3499 2HG2 ILE A 518      75.880 109.950  84.460  1.00  0.00           H
ATOM   3500 3HG2 ILE A 518      77.610 109.500  84.580  1.00  0.00           H
ATOM   3501  HD1 ILE A 518      75.240 112.060  83.390  1.00  0.00           H
ATOM   3502  HD2 ILE A 518      74.260 111.610  84.660  1.00  0.00           H
ATOM   3503  HD3 ILE A 518      74.470 113.380  84.370  1.00  0.00           H
ATOM   3504  N   TYR A 519      80.490 111.000  84.870  1.00  0.00           N
ATOM   3505  CA  TYR A 519      81.720 110.240  84.840  1.00  0.00           C
ATOM   3506  C   TYR A 519      82.610 110.460  86.100  1.00  0.00           C
ATOM   3507  O   TYR A 519      83.460 109.610  86.360  1.00  0.00           O
ATOM   3508  CB  TYR A 519      82.370 110.590  83.530  1.00  0.00           C
ATOM   3509  CG  TYR A 519      81.660 110.300  82.260  1.00  0.00           C
ATOM   3510  CD1 TYR A 519      80.810 109.190  82.190  1.00  0.00           C
ATOM   3511  CD2 TYR A 519      81.820 111.120  81.150  1.00  0.00           C
ATOM   3512  CE1 TYR A 519      80.020 109.050  81.030  1.00  0.00           C
ATOM   3513  CE2 TYR A 519      81.030 110.990  79.980  1.00  0.00           C
ATOM   3514  CZ  TYR A 519      80.090 109.970  79.950  1.00  0.00           C
ATOM   3515  OH  TYR A 519      79.280 109.800  78.890  1.00  0.00           O
ATOM   3516  H   TYR A 519      80.390 111.740  84.200  1.00  0.00           H
ATOM   3517  HA  TYR A 519      81.400 109.190  84.880  1.00  0.00           H
ATOM   3518  HB1 TYR A 519      83.210 109.900  83.470  1.00  0.00           H
ATOM   3519  HB2 TYR A 519      82.670 111.640  83.520  1.00  0.00           H
ATOM   3520  HD1 TYR A 519      80.650 108.500  83.010  1.00  0.00           H
ATOM   3521  HD2 TYR A 519      82.540 111.930  81.120  1.00  0.00           H
ATOM   3522  HE1 TYR A 519      79.290 108.260  81.060  1.00  0.00           H
ATOM   3523  HE2 TYR A 519      80.980 111.720  79.190  1.00  0.00           H
ATOM   3524  HH  TYR A 519      79.560 110.400  78.200  1.00  0.00           H
ATOM   3525  N   GLU A 520      82.510 111.610  86.820  1.00  0.00           N
ATOM   3526  CA  GLU A 520      83.440 112.030  87.920  1.00  0.00           C
ATOM   3527  C   GLU A 520      82.900 111.350  89.210  1.00  0.00           C
ATOM   3528  O   GLU A 520      83.710 110.820  89.980  1.00  0.00           O
ATOM   3529  CB  GLU A 520      83.450 113.550  88.060  1.00  0.00           C
ATOM   3530  CG  GLU A 520      84.530 113.900  88.990  1.00  0.00           C
ATOM   3531  CD  GLU A 520      84.600 115.460  89.000  1.00  0.00           C
ATOM   3532  OE1 GLU A 520      85.740 115.990  88.850  1.00  0.00           O
ATOM   3533  OE2 GLU A 520      83.550 116.130  89.200  1.00  0.00           O
ATOM   3534  H   GLU A 520      81.840 112.360  86.680  1.00  0.00           H
ATOM   3535  HA  GLU A 520      84.460 111.670  87.740  1.00  0.00           H
ATOM   3536  HB1 GLU A 520      82.500 113.870  88.470  1.00  0.00           H
ATOM   3537  HB2 GLU A 520      83.610 113.990  87.080  1.00  0.00           H
ATOM   3538  HG1 GLU A 520      85.560 113.610  88.750  1.00  0.00           H
ATOM   3539  HG2 GLU A 520      84.200 113.680  90.010  1.00  0.00           H
ATOM   3540  N   LEU A 521      81.540 111.390  89.350  1.00  0.00           N
ATOM   3541  CA  LEU A 521      80.890 110.780  90.510  1.00  0.00           C
ATOM   3542  C   LEU A 521      80.670 109.260  90.330  1.00  0.00           C
ATOM   3543  O   LEU A 521      80.850 108.580  91.290  1.00  0.00           O
ATOM   3544  CB  LEU A 521      79.570 111.570  90.790  1.00  0.00           C
ATOM   3545  CG  LEU A 521      79.730 113.030  91.310  1.00  0.00           C
ATOM   3546  CD1 LEU A 521      78.330 113.780  91.440  1.00  0.00           C
ATOM   3547  CD2 LEU A 521      80.400 113.040  92.710  1.00  0.00           C
ATOM   3548  H   LEU A 521      80.970 111.910  88.700  1.00  0.00           H
ATOM   3549  HA  LEU A 521      81.530 110.880  91.400  1.00  0.00           H
ATOM   3550  HB1 LEU A 521      79.060 110.950  91.530  1.00  0.00           H
ATOM   3551  HB2 LEU A 521      78.960 111.600  89.880  1.00  0.00           H
ATOM   3552  HG  LEU A 521      80.270 113.590  90.550  1.00  0.00           H
ATOM   3553 1HD1 LEU A 521      77.800 113.850  90.490  1.00  0.00           H
ATOM   3554 2HD1 LEU A 521      77.720 113.170  92.100  1.00  0.00           H
ATOM   3555 3HD1 LEU A 521      78.500 114.710  91.970  1.00  0.00           H
ATOM   3556 1HD2 LEU A 521      79.860 112.320  93.320  1.00  0.00           H
ATOM   3557 2HD2 LEU A 521      81.450 112.770  92.620  1.00  0.00           H
ATOM   3558 3HD2 LEU A 521      80.280 114.020  93.180  1.00  0.00           H
ATOM   3559  N   ALA A 522      80.620 108.720  89.120  1.00  0.00           N
ATOM   3560  CA  ALA A 522      80.990 107.330  88.820  1.00  0.00           C
ATOM   3561  C   ALA A 522      82.460 107.030  89.080  1.00  0.00           C
ATOM   3562  O   ALA A 522      82.870 105.850  89.300  1.00  0.00           O
ATOM   3563  CB  ALA A 522      80.620 106.960  87.410  1.00  0.00           C
ATOM   3564  H   ALA A 522      80.400 109.280  88.310  1.00  0.00           H
ATOM   3565  HA  ALA A 522      80.430 106.710  89.510  1.00  0.00           H
ATOM   3566  HB1 ALA A 522      80.820 105.910  87.200  1.00  0.00           H
ATOM   3567  HB2 ALA A 522      79.540 107.040  87.300  1.00  0.00           H
ATOM   3568  HB3 ALA A 522      81.120 107.590  86.670  1.00  0.00           H
ATOM   3569  N   GLY A 523      83.310 108.030  88.890  1.00  0.00           N
ATOM   3570  CA  GLY A 523      84.790 107.940  88.970  1.00  0.00           C
ATOM   3571  C   GLY A 523      85.350 107.210  87.810  1.00  0.00           C
ATOM   3572  O   GLY A 523      86.480 106.650  87.920  1.00  0.00           O
ATOM   3573  H   GLY A 523      83.010 108.990  88.760  1.00  0.00           H
ATOM   3574  HA1 GLY A 523      85.130 107.520  89.900  1.00  0.00           H
ATOM   3575  HA2 GLY A 523      85.250 108.920  88.880  1.00  0.00           H
ATOM   3576  N   GLN A 524      84.570 106.980  86.740  1.00  0.00           N
ATOM   3577  CA  GLN A 524      84.630 106.040  85.550  1.00  0.00           C
ATOM   3578  C   GLN A 524      83.870 106.650  84.400  1.00  0.00           C
ATOM   3579  O   GLN A 524      82.750 107.250  84.520  1.00  0.00           O
ATOM   3580  CB  GLN A 524      83.990 104.680  85.930  1.00  0.00           C
ATOM   3581  CG  GLN A 524      84.710 103.470  85.500  1.00  0.00           C
ATOM   3582  CD  GLN A 524      84.020 102.140  85.910  1.00  0.00           C
ATOM   3583  NE2 GLN A 524      83.610 101.260  85.070  1.00  0.00           N
ATOM   3584  OE1 GLN A 524      83.550 102.100  87.070  1.00  0.00           O
ATOM   3585  H   GLN A 524      83.710 107.500  86.840  1.00  0.00           H
ATOM   3586  HA  GLN A 524      85.680 105.870  85.280  1.00  0.00           H
ATOM   3587  HB1 GLN A 524      82.990 104.590  85.530  1.00  0.00           H
ATOM   3588  HB2 GLN A 524      83.970 104.630  87.020  1.00  0.00           H
ATOM   3589  HG1 GLN A 524      85.730 103.410  85.850  1.00  0.00           H
ATOM   3590  HG2 GLN A 524      84.710 103.510  84.410  1.00  0.00           H
ATOM   3591 1HE2 GLN A 524      83.800 101.340  84.080  1.00  0.00           H
ATOM   3592 2HE2 GLN A 524      82.950 100.600  85.450  1.00  0.00           H
ATOM   3593  N   GLU A 525      84.330 106.320  83.190  1.00  0.00           N
ATOM   3594  CA  GLU A 525      83.620 106.650  81.940  1.00  0.00           C
ATOM   3595  C   GLU A 525      82.850 105.360  81.390  1.00  0.00           C
ATOM   3596  O   GLU A 525      83.440 104.340  80.990  1.00  0.00           O
ATOM   3597  CB  GLU A 525      84.690 107.290  81.000  1.00  0.00           C
ATOM   3598  CG  GLU A 525      83.970 108.020  79.850  1.00  0.00           C
ATOM   3599  CD  GLU A 525      85.090 108.710  78.980  1.00  0.00           C
ATOM   3600  OE1 GLU A 525      85.080 108.580  77.710  1.00  0.00           O
ATOM   3601  OE2 GLU A 525      85.930 109.500  79.540  1.00  0.00           O
ATOM   3602  H   GLU A 525      85.270 105.960  83.070  1.00  0.00           H
ATOM   3603  HA  GLU A 525      82.830 107.360  82.090  1.00  0.00           H
ATOM   3604  HB1 GLU A 525      85.360 106.530  80.590  1.00  0.00           H
ATOM   3605  HB2 GLU A 525      85.210 108.040  81.590  1.00  0.00           H
ATOM   3606  HG1 GLU A 525      83.390 108.830  80.290  1.00  0.00           H
ATOM   3607  HG2 GLU A 525      83.410 107.340  79.200  1.00  0.00           H
ATOM   3608  N   PHE A 526      81.520 105.490  81.420  1.00  0.00           N
ATOM   3609  CA  PHE A 526      80.500 104.400  81.180  1.00  0.00           C
ATOM   3610  C   PHE A 526      79.300 104.810  80.330  1.00  0.00           C
ATOM   3611  O   PHE A 526      79.140 105.990  80.000  1.00  0.00           O
ATOM   3612  CB  PHE A 526      80.010 103.920  82.560  1.00  0.00           C
ATOM   3613  CG  PHE A 526      79.050 104.890  83.260  1.00  0.00           C
ATOM   3614  CD1 PHE A 526      79.540 106.050  83.890  1.00  0.00           C
ATOM   3615  CD2 PHE A 526      77.680 104.710  83.200  1.00  0.00           C
ATOM   3616  CE1 PHE A 526      78.720 106.990  84.510  1.00  0.00           C
ATOM   3617  CE2 PHE A 526      76.850 105.530  83.970  1.00  0.00           C
ATOM   3618  CZ  PHE A 526      77.400 106.670  84.640  1.00  0.00           C
ATOM   3619  H   PHE A 526      81.140 106.400  81.630  1.00  0.00           H
ATOM   3620  HA  PHE A 526      80.990 103.610  80.610  1.00  0.00           H
ATOM   3621  HB1 PHE A 526      80.800 103.620  83.260  1.00  0.00           H
ATOM   3622  HB2 PHE A 526      79.470 102.970  82.570  1.00  0.00           H
ATOM   3623  HD1 PHE A 526      80.610 106.240  83.940  1.00  0.00           H
ATOM   3624  HD2 PHE A 526      77.300 103.860  82.650  1.00  0.00           H
ATOM   3625  HE1 PHE A 526      79.100 107.950  84.820  1.00  0.00           H
ATOM   3626  HE2 PHE A 526      75.800 105.330  83.820  1.00  0.00           H
ATOM   3627  HZ  PHE A 526      76.700 107.360  85.080  1.00  0.00           H
ATOM   3628  N   ASN A 527      78.520 103.870  79.840  1.00  0.00           N
ATOM   3629  CA  ASN A 527      77.270 104.060  79.030  1.00  0.00           C
ATOM   3630  C   ASN A 527      76.150 104.320  80.000  1.00  0.00           C
ATOM   3631  O   ASN A 527      75.740 103.390  80.670  1.00  0.00           O
ATOM   3632  CB  ASN A 527      77.020 102.800  78.210  1.00  0.00           C
ATOM   3633  CG  ASN A 527      75.810 102.810  77.350  1.00  0.00           C
ATOM   3634  ND2 ASN A 527      75.680 101.900  76.470  1.00  0.00           N
ATOM   3635  OD1 ASN A 527      74.930 103.650  77.490  1.00  0.00           O
ATOM   3636  H   ASN A 527      78.710 102.890  80.020  1.00  0.00           H
ATOM   3637  HA  ASN A 527      77.370 104.900  78.340  1.00  0.00           H
ATOM   3638  HB1 ASN A 527      76.980 101.890  78.810  1.00  0.00           H
ATOM   3639  HB2 ASN A 527      77.850 102.550  77.540  1.00  0.00           H
ATOM   3640 1HD2 ASN A 527      76.460 101.310  76.240  1.00  0.00           H
ATOM   3641 2HD2 ASN A 527      75.010 102.070  75.730  1.00  0.00           H
ATOM   3642  N   ILE A 528      75.690 105.550  79.920  1.00  0.00           N
ATOM   3643  CA  ILE A 528      74.530 106.130  80.640  1.00  0.00           C
ATOM   3644  C   ILE A 528      73.180 105.860  79.980  1.00  0.00           C
ATOM   3645  O   ILE A 528      72.130 106.090  80.590  1.00  0.00           O
ATOM   3646  CB  ILE A 528      74.660 107.720  80.850  1.00  0.00           C
ATOM   3647  CG1 ILE A 528      76.140 108.270  81.090  1.00  0.00           C
ATOM   3648  CG2 ILE A 528      73.960 108.140  82.190  1.00  0.00           C
ATOM   3649  CD  ILE A 528      76.210 109.820  80.870  1.00  0.00           C
ATOM   3650  H   ILE A 528      76.160 106.110  79.230  1.00  0.00           H
ATOM   3651  HA  ILE A 528      74.340 105.670  81.610  1.00  0.00           H
ATOM   3652  HB  ILE A 528      74.290 108.080  79.900  1.00  0.00           H
ATOM   3653 1HG1 ILE A 528      76.850 107.940  80.330  1.00  0.00           H
ATOM   3654 2HG1 ILE A 528      76.520 108.040  82.070  1.00  0.00           H
ATOM   3655 1HG2 ILE A 528      72.880 108.040  82.160  1.00  0.00           H
ATOM   3656 2HG2 ILE A 528      74.350 107.520  83.010  1.00  0.00           H
ATOM   3657 3HG2 ILE A 528      74.090 109.190  82.450  1.00  0.00           H
ATOM   3658  HD1 ILE A 528      77.140 110.250  81.240  1.00  0.00           H
ATOM   3659  HD2 ILE A 528      76.030 110.090  79.820  1.00  0.00           H
ATOM   3660  HD3 ILE A 528      75.470 110.360  81.450  1.00  0.00           H
ATOM   3661  N   ASN A 529      73.090 105.310  78.760  1.00  0.00           N
ATOM   3662  CA  ASN A 529      71.800 105.080  78.050  1.00  0.00           C
ATOM   3663  C   ASN A 529      71.300 103.630  78.170  1.00  0.00           C
ATOM   3664  O   ASN A 529      70.340 103.240  77.490  1.00  0.00           O
ATOM   3665  CB  ASN A 529      71.950 105.490  76.560  1.00  0.00           C
ATOM   3666  CG  ASN A 529      72.600 106.850  76.240  1.00  0.00           C
ATOM   3667  ND2 ASN A 529      73.340 106.940  75.230  1.00  0.00           N
ATOM   3668  OD1 ASN A 529      72.340 107.780  76.970  1.00  0.00           O
ATOM   3669  H   ASN A 529      73.910 104.970  78.300  1.00  0.00           H
ATOM   3670  HA  ASN A 529      70.980 105.590  78.540  1.00  0.00           H
ATOM   3671  HB1 ASN A 529      71.000 105.450  76.030  1.00  0.00           H
ATOM   3672  HB2 ASN A 529      72.570 104.730  76.100  1.00  0.00           H
ATOM   3673 1HD2 ASN A 529      73.610 106.040  74.820  1.00  0.00           H
ATOM   3674 2HD2 ASN A 529      73.910 107.760  75.200  1.00  0.00           H
ATOM   3675  N   SER A 530      72.060 102.850  78.870  1.00  0.00           N
ATOM   3676  CA  SER A 530      71.870 101.480  79.280  1.00  0.00           C
ATOM   3677  C   SER A 530      71.590 101.450  80.820  1.00  0.00           C
ATOM   3678  O   SER A 530      72.490 101.390  81.670  1.00  0.00           O
ATOM   3679  CB  SER A 530      73.220 100.770  78.930  1.00  0.00           C
ATOM   3680  OG  SER A 530      72.980  99.390  79.180  1.00  0.00           O
ATOM   3681  H   SER A 530      72.970 103.190  79.140  1.00  0.00           H
ATOM   3682  HA  SER A 530      71.050 101.040  78.700  1.00  0.00           H
ATOM   3683  HB1 SER A 530      74.030 101.220  79.510  1.00  0.00           H
ATOM   3684  HB2 SER A 530      73.420 100.920  77.870  1.00  0.00           H
ATOM   3685  HG  SER A 530      73.530  98.840  78.620  1.00  0.00           H
ATOM   3686  N   PRO A 531      70.320 101.450  81.160  1.00  0.00           N
ATOM   3687  CA  PRO A 531      69.860 101.270  82.570  1.00  0.00           C
ATOM   3688  C   PRO A 531      70.530 100.110  83.380  1.00  0.00           C
ATOM   3689  O   PRO A 531      70.880 100.320  84.550  1.00  0.00           O
ATOM   3690  CB  PRO A 531      68.390 101.010  82.360  1.00  0.00           C
ATOM   3691  CG  PRO A 531      67.910 101.840  81.170  1.00  0.00           C
ATOM   3692  CD  PRO A 531      69.180 101.940  80.350  1.00  0.00           C
ATOM   3693  HA  PRO A 531      69.960 102.240  83.040  1.00  0.00           H
ATOM   3694  HB1 PRO A 531      68.270  99.940  82.140  1.00  0.00           H
ATOM   3695  HB2 PRO A 531      67.770 101.360  83.180  1.00  0.00           H
ATOM   3696  HG1 PRO A 531      67.130 101.340  80.600  1.00  0.00           H
ATOM   3697  HG2 PRO A 531      67.490 102.780  81.540  1.00  0.00           H
ATOM   3698  HD1 PRO A 531      69.020 101.250  79.510  1.00  0.00           H
ATOM   3699  HD2 PRO A 531      69.300 102.990  80.070  1.00  0.00           H
ATOM   3700  N   LYS A 532      70.960  99.020  82.710  1.00  0.00           N
ATOM   3701  CA  LYS A 532      71.710  97.900  83.160  1.00  0.00           C
ATOM   3702  C   LYS A 532      73.090  98.280  83.690  1.00  0.00           C
ATOM   3703  O   LYS A 532      73.370  97.990  84.850  1.00  0.00           O
ATOM   3704  CB  LYS A 532      71.670  96.660  82.200  1.00  0.00           C
ATOM   3705  CG  LYS A 532      70.210  96.140  82.300  1.00  0.00           C
ATOM   3706  CD  LYS A 532      70.100  94.960  81.440  1.00  0.00           C
ATOM   3707  CE  LYS A 532      68.780  94.220  81.770  1.00  0.00           C
ATOM   3708  NZ  LYS A 532      67.530  95.040  81.770  1.00  0.00           N
ATOM   3709  H   LYS A 532      70.800  98.970  81.720  1.00  0.00           H
ATOM   3710  HA  LYS A 532      71.210  97.580  84.070  1.00  0.00           H
ATOM   3711  HB1 LYS A 532      72.460  95.990  82.520  1.00  0.00           H
ATOM   3712  HB2 LYS A 532      71.800  97.000  81.170  1.00  0.00           H
ATOM   3713  HG1 LYS A 532      69.500  96.920  82.000  1.00  0.00           H
ATOM   3714  HG2 LYS A 532      70.020  95.810  83.320  1.00  0.00           H
ATOM   3715  HD1 LYS A 532      70.980  94.350  81.620  1.00  0.00           H
ATOM   3716  HD2 LYS A 532      70.020  95.330  80.420  1.00  0.00           H
ATOM   3717  HE1 LYS A 532      68.900  93.680  82.710  1.00  0.00           H
ATOM   3718  HE2 LYS A 532      68.680  93.590  80.880  1.00  0.00           H
ATOM   3719  HZ1 LYS A 532      67.500  95.580  82.640  1.00  0.00           H
ATOM   3720  HZ2 LYS A 532      67.390  95.670  80.990  1.00  0.00           H
ATOM   3721  HZ3 LYS A 532      66.780  94.370  81.880  1.00  0.00           H
ATOM   3722  N   GLN A 533      73.960  99.000  82.890  1.00  0.00           N
ATOM   3723  CA  GLN A 533      75.300  99.470  83.330  1.00  0.00           C
ATOM   3724  C   GLN A 533      75.110 100.610  84.360  1.00  0.00           C
ATOM   3725  O   GLN A 533      75.810 100.640  85.410  1.00  0.00           O
ATOM   3726  CB  GLN A 533      76.190  99.750  82.110  1.00  0.00           C
ATOM   3727  CG  GLN A 533      76.180  98.580  81.090  1.00  0.00           C
ATOM   3728  CD  GLN A 533      77.350  98.540  80.140  1.00  0.00           C
ATOM   3729  NE2 GLN A 533      77.130  98.140  78.900  1.00  0.00           N
ATOM   3730  OE1 GLN A 533      78.430  98.890  80.580  1.00  0.00           O
ATOM   3731  H   GLN A 533      73.680  99.220  81.940  1.00  0.00           H
ATOM   3732  HA  GLN A 533      75.770  98.670  83.890  1.00  0.00           H
ATOM   3733  HB1 GLN A 533      77.180 100.040  82.450  1.00  0.00           H
ATOM   3734  HB2 GLN A 533      75.880 100.660  81.570  1.00  0.00           H
ATOM   3735  HG1 GLN A 533      75.300  98.700  80.450  1.00  0.00           H
ATOM   3736  HG2 GLN A 533      76.070  97.670  81.680  1.00  0.00           H
ATOM   3737 1HE2 GLN A 533      76.250  97.830  78.500  1.00  0.00           H
ATOM   3738 2HE2 GLN A 533      77.920  97.900  78.310  1.00  0.00           H
ATOM   3739  N   LEU A 534      74.060 101.470  84.180  1.00  0.00           N
ATOM   3740  CA  LEU A 534      73.840 102.620  85.110  1.00  0.00           C
ATOM   3741  C   LEU A 534      73.490 102.120  86.550  1.00  0.00           C
ATOM   3742  O   LEU A 534      73.990 102.700  87.470  1.00  0.00           O
ATOM   3743  CB  LEU A 534      72.750 103.540  84.500  1.00  0.00           C
ATOM   3744  CG  LEU A 534      71.990 104.530  85.430  1.00  0.00           C
ATOM   3745  CD1 LEU A 534      73.020 105.500  85.910  1.00  0.00           C
ATOM   3746  CD2 LEU A 534      70.850 105.210  84.670  1.00  0.00           C
ATOM   3747  H   LEU A 534      73.540 101.440  83.320  1.00  0.00           H
ATOM   3748  HA  LEU A 534      74.740 103.230  85.190  1.00  0.00           H
ATOM   3749  HB1 LEU A 534      72.020 102.870  84.050  1.00  0.00           H
ATOM   3750  HB2 LEU A 534      73.190 104.000  83.620  1.00  0.00           H
ATOM   3751  HG  LEU A 534      71.600 103.980  86.290  1.00  0.00           H
ATOM   3752 1HD1 LEU A 534      73.760 105.060  86.590  1.00  0.00           H
ATOM   3753 2HD1 LEU A 534      73.680 105.830  85.100  1.00  0.00           H
ATOM   3754 3HD1 LEU A 534      72.420 106.310  86.330  1.00  0.00           H
ATOM   3755 1HD2 LEU A 534      70.390 106.070  85.170  1.00  0.00           H
ATOM   3756 2HD2 LEU A 534      71.240 105.580  83.720  1.00  0.00           H
ATOM   3757 3HD2 LEU A 534      70.130 104.430  84.390  1.00  0.00           H
ATOM   3758  N   GLY A 535      72.740 101.010  86.620  1.00  0.00           N
ATOM   3759  CA  GLY A 535      72.420 100.360  87.850  1.00  0.00           C
ATOM   3760  C   GLY A 535      73.630  99.750  88.640  1.00  0.00           C
ATOM   3761  O   GLY A 535      73.680  99.780  89.820  1.00  0.00           O
ATOM   3762  H   GLY A 535      72.560 100.490  85.760  1.00  0.00           H
ATOM   3763  HA1 GLY A 535      71.850  99.460  87.600  1.00  0.00           H
ATOM   3764  HA2 GLY A 535      71.820 101.020  88.470  1.00  0.00           H
ATOM   3765  N   VAL A 536      74.670  99.230  87.960  1.00  0.00           N
ATOM   3766  CA  VAL A 536      75.890  98.880  88.700  1.00  0.00           C
ATOM   3767  C   VAL A 536      76.500 100.150  89.320  1.00  0.00           C
ATOM   3768  O   VAL A 536      76.740 100.220  90.470  1.00  0.00           O
ATOM   3769  CB  VAL A 536      76.910  98.230  87.730  1.00  0.00           C
ATOM   3770  CG1 VAL A 536      78.160  97.770  88.460  1.00  0.00           C
ATOM   3771  CG2 VAL A 536      76.280  96.980  87.050  1.00  0.00           C
ATOM   3772  H   VAL A 536      74.660  99.410  86.970  1.00  0.00           H
ATOM   3773  HA  VAL A 536      75.800  98.250  89.590  1.00  0.00           H
ATOM   3774  HB  VAL A 536      77.200  98.970  86.970  1.00  0.00           H
ATOM   3775 1HG1 VAL A 536      77.930  97.140  89.320  1.00  0.00           H
ATOM   3776 2HG1 VAL A 536      78.790  97.260  87.730  1.00  0.00           H
ATOM   3777 3HG1 VAL A 536      78.660  98.700  88.770  1.00  0.00           H
ATOM   3778 1HG2 VAL A 536      77.130  96.470  86.590  1.00  0.00           H
ATOM   3779 2HG2 VAL A 536      75.710  96.360  87.740  1.00  0.00           H
ATOM   3780 3HG2 VAL A 536      75.570  97.300  86.280  1.00  0.00           H
ATOM   3781  N   ILE A 537      76.710 101.230  88.580  1.00  0.00           N
ATOM   3782  CA  ILE A 537      77.190 102.530  89.110  1.00  0.00           C
ATOM   3783  C   ILE A 537      76.390 102.890  90.340  1.00  0.00           C
ATOM   3784  O   ILE A 537      77.060 103.220  91.320  1.00  0.00           O
ATOM   3785  CB  ILE A 537      77.110 103.630  88.060  1.00  0.00           C
ATOM   3786  CG1 ILE A 537      77.990 103.350  86.880  1.00  0.00           C
ATOM   3787  CG2 ILE A 537      77.440 105.000  88.720  1.00  0.00           C
ATOM   3788  CD  ILE A 537      79.470 103.000  87.120  1.00  0.00           C
ATOM   3789  H   ILE A 537      76.500 101.180  87.590  1.00  0.00           H
ATOM   3790  HA  ILE A 537      78.200 102.470  89.520  1.00  0.00           H
ATOM   3791  HB  ILE A 537      76.070 103.630  87.720  1.00  0.00           H
ATOM   3792 1HG1 ILE A 537      78.040 104.270  86.300  1.00  0.00           H
ATOM   3793 2HG1 ILE A 537      77.580 102.640  86.180  1.00  0.00           H
ATOM   3794 1HG2 ILE A 537      76.590 105.380  89.300  1.00  0.00           H
ATOM   3795 2HG2 ILE A 537      78.280 104.960  89.410  1.00  0.00           H
ATOM   3796 3HG2 ILE A 537      77.650 105.750  87.960  1.00  0.00           H
ATOM   3797  HD1 ILE A 537      80.050 103.230  86.230  1.00  0.00           H
ATOM   3798  HD2 ILE A 537      79.760 103.570  88.010  1.00  0.00           H
ATOM   3799  HD3 ILE A 537      79.620 102.010  87.520  1.00  0.00           H
ATOM   3800  N   LEU A 538      75.060 103.050  90.300  1.00  0.00           N
ATOM   3801  CA  LEU A 538      74.220 103.580  91.400  1.00  0.00           C
ATOM   3802  C   LEU A 538      74.070 102.600  92.510  1.00  0.00           C
ATOM   3803  O   LEU A 538      74.340 102.950  93.690  1.00  0.00           O
ATOM   3804  CB  LEU A 538      72.760 103.900  90.990  1.00  0.00           C
ATOM   3805  CG  LEU A 538      72.790 105.070  90.000  1.00  0.00           C
ATOM   3806  CD1 LEU A 538      71.290 105.440  89.860  1.00  0.00           C
ATOM   3807  CD2 LEU A 538      73.460 106.370  90.380  1.00  0.00           C
ATOM   3808  H   LEU A 538      74.680 102.800  89.400  1.00  0.00           H
ATOM   3809  HA  LEU A 538      74.720 104.420  91.890  1.00  0.00           H
ATOM   3810  HB1 LEU A 538      72.170 104.150  91.870  1.00  0.00           H
ATOM   3811  HB2 LEU A 538      72.440 103.030  90.430  1.00  0.00           H
ATOM   3812  HG  LEU A 538      73.200 104.590  89.110  1.00  0.00           H
ATOM   3813 1HD1 LEU A 538      70.720 104.590  89.460  1.00  0.00           H
ATOM   3814 2HD1 LEU A 538      70.890 105.920  90.760  1.00  0.00           H
ATOM   3815 3HD1 LEU A 538      71.170 106.140  89.030  1.00  0.00           H
ATOM   3816 1HD2 LEU A 538      74.430 106.240  90.860  1.00  0.00           H
ATOM   3817 2HD2 LEU A 538      73.480 106.980  89.480  1.00  0.00           H
ATOM   3818 3HD2 LEU A 538      72.820 106.920  91.070  1.00  0.00           H
ATOM   3819  N   PHE A 539      73.610 101.370  92.220  1.00  0.00           N
ATOM   3820  CA  PHE A 539      73.160 100.390  93.220  1.00  0.00           C
ATOM   3821  C   PHE A 539      74.190  99.390  93.650  1.00  0.00           C
ATOM   3822  O   PHE A 539      74.000  98.890  94.800  1.00  0.00           O
ATOM   3823  CB  PHE A 539      71.900  99.600  92.700  1.00  0.00           C
ATOM   3824  CG  PHE A 539      70.670 100.430  92.380  1.00  0.00           C
ATOM   3825  CD1 PHE A 539      70.090 101.230  93.360  1.00  0.00           C
ATOM   3826  CD2 PHE A 539      70.250 100.460  91.020  1.00  0.00           C
ATOM   3827  CE1 PHE A 539      69.100 102.130  92.970  1.00  0.00           C
ATOM   3828  CE2 PHE A 539      69.210 101.270  90.630  1.00  0.00           C
ATOM   3829  CZ  PHE A 539      68.730 102.160  91.550  1.00  0.00           C
ATOM   3830  H   PHE A 539      73.600 101.090  91.250  1.00  0.00           H
ATOM   3831  HA  PHE A 539      72.810 100.970  94.050  1.00  0.00           H
ATOM   3832  HB1 PHE A 539      71.620  98.940  93.520  1.00  0.00           H
ATOM   3833  HB2 PHE A 539      72.110  98.880  91.910  1.00  0.00           H
ATOM   3834  HD1 PHE A 539      70.380 101.130  94.400  1.00  0.00           H
ATOM   3835  HD2 PHE A 539      70.710  99.790  90.300  1.00  0.00           H
ATOM   3836  HE1 PHE A 539      68.550 102.770  93.640  1.00  0.00           H
ATOM   3837  HE2 PHE A 539      68.710 101.170  89.680  1.00  0.00           H
ATOM   3838  HZ  PHE A 539      67.850 102.680  91.200  1.00  0.00           H
ATOM   3839  N   GLU A 540      75.340  99.220  93.010  1.00  0.00           N
ATOM   3840  CA  GLU A 540      76.430  98.240  93.410  1.00  0.00           C
ATOM   3841  C   GLU A 540      77.840  98.830  93.650  1.00  0.00           C
ATOM   3842  O   GLU A 540      78.520  98.580  94.700  1.00  0.00           O
ATOM   3843  CB  GLU A 540      76.570  97.060  92.370  1.00  0.00           C
ATOM   3844  CG  GLU A 540      75.200  96.470  92.030  1.00  0.00           C
ATOM   3845  CD  GLU A 540      75.350  95.050  91.460  1.00  0.00           C
ATOM   3846  OE1 GLU A 540      74.380  94.310  91.780  1.00  0.00           O
ATOM   3847  OE2 GLU A 540      76.300  94.690  90.750  1.00  0.00           O
ATOM   3848  H   GLU A 540      75.610  99.860  92.290  1.00  0.00           H
ATOM   3849  HA  GLU A 540      76.180  97.850  94.400  1.00  0.00           H
ATOM   3850  HB1 GLU A 540      77.410  96.400  92.600  1.00  0.00           H
ATOM   3851  HB2 GLU A 540      76.880  97.570  91.450  1.00  0.00           H
ATOM   3852  HG1 GLU A 540      74.710  97.030  91.240  1.00  0.00           H
ATOM   3853  HG2 GLU A 540      74.540  96.450  92.900  1.00  0.00           H
ATOM   3854  N   LYS A 541      78.250  99.840  92.840  1.00  0.00           N
ATOM   3855  CA  LYS A 541      79.500 100.750  93.060  1.00  0.00           C
ATOM   3856  C   LYS A 541      79.320 101.880  94.140  1.00  0.00           C
ATOM   3857  O   LYS A 541      80.180 102.000  95.050  1.00  0.00           O
ATOM   3858  CB  LYS A 541      80.070 101.220  91.730  1.00  0.00           C
ATOM   3859  CG  LYS A 541      81.560 101.560  91.980  1.00  0.00           C
ATOM   3860  CD  LYS A 541      82.260 102.010  90.640  1.00  0.00           C
ATOM   3861  CE  LYS A 541      83.460 102.880  90.980  1.00  0.00           C
ATOM   3862  NZ  LYS A 541      84.330 103.170  89.780  1.00  0.00           N
ATOM   3863  H   LYS A 541      77.650 100.000  92.050  1.00  0.00           H
ATOM   3864  HA  LYS A 541      80.260 100.080  93.460  1.00  0.00           H
ATOM   3865  HB1 LYS A 541      79.550 102.130  91.400  1.00  0.00           H
ATOM   3866  HB2 LYS A 541      79.930 100.390  91.040  1.00  0.00           H
ATOM   3867  HG1 LYS A 541      82.080 100.690  92.380  1.00  0.00           H
ATOM   3868  HG2 LYS A 541      81.620 102.290  92.780  1.00  0.00           H
ATOM   3869  HD1 LYS A 541      81.580 102.600  90.030  1.00  0.00           H
ATOM   3870  HD2 LYS A 541      82.550 101.110  90.100  1.00  0.00           H
ATOM   3871  HE1 LYS A 541      84.080 102.270  91.630  1.00  0.00           H
ATOM   3872  HE2 LYS A 541      83.130 103.720  91.580  1.00  0.00           H
ATOM   3873  HZ1 LYS A 541      84.660 102.300  89.370  1.00  0.00           H
ATOM   3874  HZ2 LYS A 541      83.750 103.590  89.070  1.00  0.00           H
ATOM   3875  HZ3 LYS A 541      85.220 103.600  89.990  1.00  0.00           H
ATOM   3876  N   LEU A 542      78.270 102.770  94.070  1.00  0.00           N
ATOM   3877  CA  LEU A 542      77.860 103.820  95.060  1.00  0.00           C
ATOM   3878  C   LEU A 542      76.960 103.280  96.240  1.00  0.00           C
ATOM   3879  O   LEU A 542      77.030 103.860  97.310  1.00  0.00           O
ATOM   3880  CB  LEU A 542      77.190 105.020  94.300  1.00  0.00           C
ATOM   3881  CG  LEU A 542      78.210 105.910  93.550  1.00  0.00           C
ATOM   3882  CD1 LEU A 542      77.390 106.860  92.700  1.00  0.00           C
ATOM   3883  CD2 LEU A 542      79.160 106.710  94.520  1.00  0.00           C
ATOM   3884  H   LEU A 542      77.730 102.810  93.210  1.00  0.00           H
ATOM   3885  HA  LEU A 542      78.740 104.240  95.550  1.00  0.00           H
ATOM   3886  HB1 LEU A 542      76.720 105.670  95.030  1.00  0.00           H
ATOM   3887  HB2 LEU A 542      76.420 104.590  93.640  1.00  0.00           H
ATOM   3888  HG  LEU A 542      78.880 105.310  92.930  1.00  0.00           H
ATOM   3889 1HD1 LEU A 542      78.060 107.500  92.130  1.00  0.00           H
ATOM   3890 2HD1 LEU A 542      76.870 106.230  91.970  1.00  0.00           H
ATOM   3891 3HD1 LEU A 542      76.700 107.480  93.270  1.00  0.00           H
ATOM   3892 1HD2 LEU A 542      79.800 107.200  93.780  1.00  0.00           H
ATOM   3893 2HD2 LEU A 542      78.580 107.480  95.030  1.00  0.00           H
ATOM   3894 3HD2 LEU A 542      79.670 105.950  95.110  1.00  0.00           H
ATOM   3895  N   GLN A 543      76.310 102.140  96.080  1.00  0.00           N
ATOM   3896  CA  GLN A 543      75.390 101.500  97.020  1.00  0.00           C
ATOM   3897  C   GLN A 543      74.280 102.380  97.520  1.00  0.00           C
ATOM   3898  O   GLN A 543      73.910 102.290  98.700  1.00  0.00           O
ATOM   3899  CB  GLN A 543      76.230 100.790  98.090  1.00  0.00           C
ATOM   3900  CG  GLN A 543      77.160  99.710  97.650  1.00  0.00           C
ATOM   3901  CD  GLN A 543      77.580  98.800  98.830  1.00  0.00           C
ATOM   3902  NE2 GLN A 543      76.860  97.750  99.220  1.00  0.00           N
ATOM   3903  OE1 GLN A 543      78.610  99.110  99.420  1.00  0.00           O
ATOM   3904  H   GLN A 543      76.250 101.840  95.110  1.00  0.00           H
ATOM   3905  HA  GLN A 543      74.850 100.730  96.490  1.00  0.00           H
ATOM   3906  HB1 GLN A 543      75.570 100.310  98.810  1.00  0.00           H
ATOM   3907  HB2 GLN A 543      76.820 101.520  98.650  1.00  0.00           H
ATOM   3908  HG1 GLN A 543      78.080 100.160  97.290  1.00  0.00           H
ATOM   3909  HG2 GLN A 543      76.640  99.140  96.880  1.00  0.00           H
ATOM   3910 1HE2 GLN A 543      76.060  97.550  98.620  1.00  0.00           H
ATOM   3911 2HE2 GLN A 543      77.000  97.340 100.130  1.00  0.00           H
ATOM   3912  N   LEU A 544      73.590 103.070  96.620  1.00  0.00           N
ATOM   3913  CA  LEU A 544      72.230 103.600  96.820  1.00  0.00           C
ATOM   3914  C   LEU A 544      71.250 102.470  97.000  1.00  0.00           C
ATOM   3915  O   LEU A 544      71.490 101.430  96.480  1.00  0.00           O
ATOM   3916  CB  LEU A 544      71.800 104.500  95.640  1.00  0.00           C
ATOM   3917  CG  LEU A 544      72.870 105.590  95.310  1.00  0.00           C
ATOM   3918  CD1 LEU A 544      72.400 106.510  94.220  1.00  0.00           C
ATOM   3919  CD2 LEU A 544      73.240 106.540  96.470  1.00  0.00           C
ATOM   3920  H   LEU A 544      74.010 103.200  95.700  1.00  0.00           H
ATOM   3921  HA  LEU A 544      72.280 104.200  97.730  1.00  0.00           H
ATOM   3922  HB1 LEU A 544      70.890 105.030  95.960  1.00  0.00           H
ATOM   3923  HB2 LEU A 544      71.570 103.930  94.750  1.00  0.00           H
ATOM   3924  HG  LEU A 544      73.750 105.060  94.930  1.00  0.00           H
ATOM   3925 1HD1 LEU A 544      72.120 106.040  93.280  1.00  0.00           H
ATOM   3926 2HD1 LEU A 544      71.500 107.020  94.550  1.00  0.00           H
ATOM   3927 3HD1 LEU A 544      73.190 107.240  94.020  1.00  0.00           H
ATOM   3928 1HD2 LEU A 544      73.390 106.030  97.420  1.00  0.00           H
ATOM   3929 2HD2 LEU A 544      74.250 106.930  96.280  1.00  0.00           H
ATOM   3930 3HD2 LEU A 544      72.410 107.240  96.550  1.00  0.00           H
ATOM   3931  N   PRO A 545      70.150 102.650  97.760  1.00  0.00           N
ATOM   3932  CA  PRO A 545      69.130 101.630  98.000  1.00  0.00           C
ATOM   3933  C   PRO A 545      68.370 101.250  96.720  1.00  0.00           C
ATOM   3934  O   PRO A 545      67.970 102.080  95.940  1.00  0.00           O
ATOM   3935  CB  PRO A 545      68.260 102.260  99.070  1.00  0.00           C
ATOM   3936  CG  PRO A 545      68.310 103.800  98.770  1.00  0.00           C
ATOM   3937  CD  PRO A 545      69.800 103.910  98.470  1.00  0.00           C
ATOM   3938  HA  PRO A 545      69.650 100.720  98.290  1.00  0.00           H
ATOM   3939  HB1 PRO A 545      67.240 101.870  98.980  1.00  0.00           H
ATOM   3940  HB2 PRO A 545      68.740 102.040 100.020  1.00  0.00           H
ATOM   3941  HG1 PRO A 545      67.750 104.030  97.870  1.00  0.00           H
ATOM   3942  HG2 PRO A 545      67.910 104.320  99.640  1.00  0.00           H
ATOM   3943  HD1 PRO A 545      69.850 104.750  97.780  1.00  0.00           H
ATOM   3944  HD2 PRO A 545      70.350 104.050  99.410  1.00  0.00           H
ATOM   3945  N   VAL A 546      68.050  99.970  96.540  1.00  0.00           N
ATOM   3946  CA  VAL A 546      67.110  99.500  95.430  1.00  0.00           C
ATOM   3947  C   VAL A 546      65.610  99.630  95.880  1.00  0.00           C
ATOM   3948  O   VAL A 546      65.170  98.720  96.620  1.00  0.00           O
ATOM   3949  CB  VAL A 546      67.470  98.100  95.000  1.00  0.00           C
ATOM   3950  CG1 VAL A 546      66.380  97.520  94.010  1.00  0.00           C
ATOM   3951  CG2 VAL A 546      68.770  98.050  94.220  1.00  0.00           C
ATOM   3952  H   VAL A 546      68.240  99.240  97.200  1.00  0.00           H
ATOM   3953  HA  VAL A 546      67.300 100.090  94.530  1.00  0.00           H
ATOM   3954  HB  VAL A 546      67.500  97.470  95.890  1.00  0.00           H
ATOM   3955 1HG1 VAL A 546      66.600  96.510  93.640  1.00  0.00           H
ATOM   3956 2HG1 VAL A 546      65.440  97.360  94.540  1.00  0.00           H
ATOM   3957 3HG1 VAL A 546      66.260  98.270  93.240  1.00  0.00           H
ATOM   3958 1HG2 VAL A 546      68.520  98.390  93.230  1.00  0.00           H
ATOM   3959 2HG2 VAL A 546      69.590  98.660  94.600  1.00  0.00           H
ATOM   3960 3HG2 VAL A 546      69.060  96.990  94.210  1.00  0.00           H
ATOM   3961  N   LEU A 547      64.960 100.670  95.430  1.00  0.00           N
ATOM   3962  CA  LEU A 547      63.510 100.860  95.770  1.00  0.00           C
ATOM   3963  C   LEU A 547      62.540 100.090  94.740  1.00  0.00           C
ATOM   3964  O   LEU A 547      61.440  99.890  95.120  1.00  0.00           O
ATOM   3965  CB  LEU A 547      63.240 102.440  95.550  1.00  0.00           C
ATOM   3966  CG  LEU A 547      63.910 103.330  96.590  1.00  0.00           C
ATOM   3967  CD1 LEU A 547      63.950 104.760  96.150  1.00  0.00           C
ATOM   3968  CD2 LEU A 547      63.250 103.370  97.930  1.00  0.00           C
ATOM   3969  H   LEU A 547      65.470 101.170  94.710  1.00  0.00           H
ATOM   3970  HA  LEU A 547      63.290 100.650  96.820  1.00  0.00           H
ATOM   3971  HB1 LEU A 547      62.170 102.600  95.490  1.00  0.00           H
ATOM   3972  HB2 LEU A 547      63.520 102.750  94.550  1.00  0.00           H
ATOM   3973  HG  LEU A 547      64.920 103.000  96.820  1.00  0.00           H
ATOM   3974 1HD1 LEU A 547      62.960 105.000  95.770  1.00  0.00           H
ATOM   3975 2HD1 LEU A 547      64.150 105.540  96.890  1.00  0.00           H
ATOM   3976 3HD1 LEU A 547      64.630 104.800  95.300  1.00  0.00           H
ATOM   3977 1HD2 LEU A 547      63.200 102.320  98.220  1.00  0.00           H
ATOM   3978 2HD2 LEU A 547      63.830 103.920  98.660  1.00  0.00           H
ATOM   3979 3HD2 LEU A 547      62.260 103.820  97.910  1.00  0.00           H
ATOM   3980  N   LYS A 548      63.040  99.730  93.580  1.00  0.00           N
ATOM   3981  CA  LYS A 548      62.190  99.330  92.490  1.00  0.00           C
ATOM   3982  C   LYS A 548      63.020  98.470  91.570  1.00  0.00           C
ATOM   3983  O   LYS A 548      64.140  98.830  91.180  1.00  0.00           O
ATOM   3984  CB  LYS A 548      61.830 100.570  91.720  1.00  0.00           C
ATOM   3985  CG  LYS A 548      60.880 100.370  90.600  1.00  0.00           C
ATOM   3986  CD  LYS A 548      60.250 101.650  90.100  1.00  0.00           C
ATOM   3987  CE  LYS A 548      59.470 101.600  88.760  1.00  0.00           C
ATOM   3988  NZ  LYS A 548      58.540 102.770  88.680  1.00  0.00           N
ATOM   3989  H   LYS A 548      63.980  99.970  93.310  1.00  0.00           H
ATOM   3990  HA  LYS A 548      61.300  98.790  92.830  1.00  0.00           H
ATOM   3991  HB1 LYS A 548      62.690 101.060  91.280  1.00  0.00           H
ATOM   3992  HB2 LYS A 548      61.480 101.320  92.430  1.00  0.00           H
ATOM   3993  HG1 LYS A 548      60.130  99.880  91.210  1.00  0.00           H
ATOM   3994  HG2 LYS A 548      61.250  99.750  89.770  1.00  0.00           H
ATOM   3995  HD1 LYS A 548      61.090 102.340  89.980  1.00  0.00           H
ATOM   3996  HD2 LYS A 548      59.590 102.000  90.890  1.00  0.00           H
ATOM   3997  HE1 LYS A 548      58.860 100.700  88.720  1.00  0.00           H
ATOM   3998  HE2 LYS A 548      60.120 101.660  87.890  1.00  0.00           H
ATOM   3999  HZ1 LYS A 548      57.770 102.840  89.340  1.00  0.00           H
ATOM   4000  HZ2 LYS A 548      59.090 103.610  88.600  1.00  0.00           H
ATOM   4001  HZ3 LYS A 548      58.100 102.570  87.790  1.00  0.00           H
ATOM   4002  N   LYS A 549      62.420  97.330  91.160  1.00  0.00           N
ATOM   4003  CA  LYS A 549      63.020  96.320  90.350  1.00  0.00           C
ATOM   4004  C   LYS A 549      62.150  96.170  89.080  1.00  0.00           C
ATOM   4005  O   LYS A 549      61.250  97.000  88.900  1.00  0.00           O
ATOM   4006  CB  LYS A 549      63.290  95.030  91.150  1.00  0.00           C
ATOM   4007  CG  LYS A 549      64.540  95.130  91.980  1.00  0.00           C
ATOM   4008  CD  LYS A 549      64.720  93.900  92.890  1.00  0.00           C
ATOM   4009  CE  LYS A 549      63.590  93.570  93.820  1.00  0.00           C
ATOM   4010  NZ  LYS A 549      63.200  94.590  94.810  1.00  0.00           N
ATOM   4011  H   LYS A 549      61.440  97.200  91.320  1.00  0.00           H
ATOM   4012  HA  LYS A 549      64.010  96.740  90.140  1.00  0.00           H
ATOM   4013  HB1 LYS A 549      63.470  94.220  90.430  1.00  0.00           H
ATOM   4014  HB2 LYS A 549      62.410  94.630  91.660  1.00  0.00           H
ATOM   4015  HG1 LYS A 549      64.550  96.070  92.530  1.00  0.00           H
ATOM   4016  HG2 LYS A 549      65.420  95.000  91.340  1.00  0.00           H
ATOM   4017  HD1 LYS A 549      65.690  93.960  93.390  1.00  0.00           H
ATOM   4018  HD2 LYS A 549      64.810  93.020  92.260  1.00  0.00           H
ATOM   4019  HE1 LYS A 549      63.830  92.660  94.380  1.00  0.00           H
ATOM   4020  HE2 LYS A 549      62.720  93.460  93.170  1.00  0.00           H
ATOM   4021  HZ1 LYS A 549      63.960  94.710  95.460  1.00  0.00           H
ATOM   4022  HZ2 LYS A 549      63.090  95.490  94.360  1.00  0.00           H
ATOM   4023  HZ3 LYS A 549      62.460  94.290  95.420  1.00  0.00           H
ATOM   4024  N   THR A 550      62.520  95.260  88.220  1.00  0.00           N
ATOM   4025  CA  THR A 550      61.930  94.930  86.900  1.00  0.00           C
ATOM   4026  C   THR A 550      62.070  93.410  86.620  1.00  0.00           C
ATOM   4027  O   THR A 550      62.900  92.720  87.280  1.00  0.00           O
ATOM   4028  CB  THR A 550      62.610  95.770  85.750  1.00  0.00           C
ATOM   4029  CG2 THR A 550      62.790  97.220  86.130  1.00  0.00           C
ATOM   4030  OG1 THR A 550      63.740  95.190  85.260  1.00  0.00           O
ATOM   4031  H   THR A 550      63.400  94.860  88.520  1.00  0.00           H
ATOM   4032  HA  THR A 550      60.850  95.070  86.960  1.00  0.00           H
ATOM   4033  HB  THR A 550      61.760  95.720  85.050  1.00  0.00           H
ATOM   4034  HG1 THR A 550      63.640  95.090  84.320  1.00  0.00           H
ATOM   4035 1HG2 THR A 550      63.170  97.670  85.200  1.00  0.00           H
ATOM   4036 2HG2 THR A 550      61.820  97.660  86.350  1.00  0.00           H
ATOM   4037 3HG2 THR A 550      63.510  97.360  86.940  1.00  0.00           H
ATOM   4038  N   LYS A 551      61.400  92.900  85.600  1.00  0.00           N
ATOM   4039  CA  LYS A 551      61.630  91.570  85.030  1.00  0.00           C
ATOM   4040  C   LYS A 551      63.140  91.160  84.750  1.00  0.00           C
ATOM   4041  O   LYS A 551      63.490  90.010  85.030  1.00  0.00           O
ATOM   4042  CB  LYS A 551      60.700  91.330  83.790  1.00  0.00           C
ATOM   4043  CG  LYS A 551      61.100  89.950  83.180  1.00  0.00           C
ATOM   4044  CD  LYS A 551      60.250  89.740  81.870  1.00  0.00           C
ATOM   4045  CE  LYS A 551      60.790  90.570  80.690  1.00  0.00           C
ATOM   4046  NZ  LYS A 551      59.780  90.680  79.600  1.00  0.00           N
ATOM   4047  H   LYS A 551      60.760  93.570  85.190  1.00  0.00           H
ATOM   4048  HA  LYS A 551      61.400  90.850  85.820  1.00  0.00           H
ATOM   4049  HB1 LYS A 551      60.860  92.180  83.140  1.00  0.00           H
ATOM   4050  HB2 LYS A 551      59.650  91.240  84.060  1.00  0.00           H
ATOM   4051  HG1 LYS A 551      60.860  89.220  83.970  1.00  0.00           H
ATOM   4052  HG2 LYS A 551      62.150  89.980  82.910  1.00  0.00           H
ATOM   4053  HD1 LYS A 551      59.200  89.950  82.110  1.00  0.00           H
ATOM   4054  HD2 LYS A 551      60.350  88.690  81.580  1.00  0.00           H
ATOM   4055  HE1 LYS A 551      61.740  90.190  80.300  1.00  0.00           H
ATOM   4056  HE2 LYS A 551      60.970  91.580  81.060  1.00  0.00           H
ATOM   4057  HZ1 LYS A 551      59.220  91.520  79.690  1.00  0.00           H
ATOM   4058  HZ2 LYS A 551      60.180  90.730  78.670  1.00  0.00           H
ATOM   4059  HZ3 LYS A 551      59.150  89.900  79.570  1.00  0.00           H
ATOM   4060  N   THR A 552      64.000  92.120  84.410  1.00  0.00           N
ATOM   4061  CA  THR A 552      65.390  91.900  83.980  1.00  0.00           C
ATOM   4062  C   THR A 552      66.430  92.770  84.700  1.00  0.00           C
ATOM   4063  O   THR A 552      67.600  92.520  84.410  1.00  0.00           O
ATOM   4064  CB  THR A 552      65.520  91.790  82.460  1.00  0.00           C
ATOM   4065  CG2 THR A 552      64.510  91.030  81.560  1.00  0.00           C
ATOM   4066  OG1 THR A 552      65.510  93.110  81.910  1.00  0.00           O
ATOM   4067  H   THR A 552      63.570  93.020  84.250  1.00  0.00           H
ATOM   4068  HA  THR A 552      65.660  90.890  84.270  1.00  0.00           H
ATOM   4069  HB  THR A 552      66.460  91.260  82.310  1.00  0.00           H
ATOM   4070  HG1 THR A 552      64.620  93.450  81.970  1.00  0.00           H
ATOM   4071 1HG2 THR A 552      63.480  91.370  81.470  1.00  0.00           H
ATOM   4072 2HG2 THR A 552      64.810  90.790  80.530  1.00  0.00           H
ATOM   4073 3HG2 THR A 552      64.480  90.020  81.960  1.00  0.00           H
ATOM   4074  N   GLY A 553      66.120  93.610  85.700  1.00  0.00           N
ATOM   4075  CA  GLY A 553      67.060  93.870  86.790  1.00  0.00           C
ATOM   4076  C   GLY A 553      66.460  94.760  87.840  1.00  0.00           C
ATOM   4077  O   GLY A 553      65.350  94.670  88.290  1.00  0.00           O
ATOM   4078  H   GLY A 553      65.140  93.720  85.920  1.00  0.00           H
ATOM   4079  HA1 GLY A 553      67.910  94.370  86.340  1.00  0.00           H
ATOM   4080  HA2 GLY A 553      67.320  92.920  87.270  1.00  0.00           H
ATOM   4081  N   TYR A 554      67.280  95.690  88.340  1.00  0.00           N
ATOM   4082  CA  TYR A 554      66.810  96.870  89.080  1.00  0.00           C
ATOM   4083  C   TYR A 554      66.120  97.930  88.050  1.00  0.00           C
ATOM   4084  O   TYR A 554      66.370  97.910  86.850  1.00  0.00           O
ATOM   4085  CB  TYR A 554      68.010  97.590  89.820  1.00  0.00           C
ATOM   4086  CG  TYR A 554      69.000  96.700  90.650  1.00  0.00           C
ATOM   4087  CD1 TYR A 554      68.660  95.780  91.670  1.00  0.00           C
ATOM   4088  CD2 TYR A 554      70.360  96.620  90.200  1.00  0.00           C
ATOM   4089  CE1 TYR A 554      69.550  94.940  92.270  1.00  0.00           C
ATOM   4090  CE2 TYR A 554      71.300  95.770  90.810  1.00  0.00           C
ATOM   4091  CZ  TYR A 554      70.940  94.970  91.920  1.00  0.00           C
ATOM   4092  OH  TYR A 554      71.820  94.140  92.510  1.00  0.00           O
ATOM   4093  H   TYR A 554      68.110  95.730  87.760  1.00  0.00           H
ATOM   4094  HA  TYR A 554      66.070  96.560  89.820  1.00  0.00           H
ATOM   4095  HB1 TYR A 554      67.470  98.290  90.450  1.00  0.00           H
ATOM   4096  HB2 TYR A 554      68.510  98.150  89.030  1.00  0.00           H
ATOM   4097  HD1 TYR A 554      67.630  95.550  91.890  1.00  0.00           H
ATOM   4098  HD2 TYR A 554      70.620  97.150  89.310  1.00  0.00           H
ATOM   4099  HE1 TYR A 554      69.350  94.250  93.080  1.00  0.00           H
ATOM   4100  HE2 TYR A 554      72.320  95.690  90.470  1.00  0.00           H
ATOM   4101  HH  TYR A 554      72.770  94.160  92.340  1.00  0.00           H
ATOM   4102  N   SER A 555      65.430  98.840  88.710  1.00  0.00           N
ATOM   4103  CA  SER A 555      64.870 100.020  88.060  1.00  0.00           C
ATOM   4104  C   SER A 555      65.760 101.230  88.270  1.00  0.00           C
ATOM   4105  O   SER A 555      66.280 101.410  89.360  1.00  0.00           O
ATOM   4106  CB  SER A 555      63.420 100.280  88.430  1.00  0.00           C
ATOM   4107  OG  SER A 555      62.880 101.260  87.600  1.00  0.00           O
ATOM   4108  H   SER A 555      65.550  98.880  89.720  1.00  0.00           H
ATOM   4109  HA  SER A 555      64.810  99.850  86.980  1.00  0.00           H
ATOM   4110  HB1 SER A 555      63.420 100.710  89.430  1.00  0.00           H
ATOM   4111  HB2 SER A 555      62.830  99.370  88.360  1.00  0.00           H
ATOM   4112  HG  SER A 555      62.960 101.010  86.690  1.00  0.00           H
ATOM   4113  N   THR A 556      65.820 102.120  87.300  1.00  0.00           N
ATOM   4114  CA  THR A 556      66.400 103.460  87.230  1.00  0.00           C
ATOM   4115  C   THR A 556      65.380 104.500  86.590  1.00  0.00           C
ATOM   4116  O   THR A 556      65.850 105.620  86.210  1.00  0.00           O
ATOM   4117  CB  THR A 556      67.640 103.490  86.290  1.00  0.00           C
ATOM   4118  CG2 THR A 556      68.720 102.530  86.740  1.00  0.00           C
ATOM   4119  OG1 THR A 556      67.330 103.400  84.910  1.00  0.00           O
ATOM   4120  H   THR A 556      65.180 101.890  86.560  1.00  0.00           H
ATOM   4121  HA  THR A 556      66.650 103.760  88.250  1.00  0.00           H
ATOM   4122  HB  THR A 556      68.100 104.480  86.370  1.00  0.00           H
ATOM   4123  HG1 THR A 556      66.690 102.700  84.880  1.00  0.00           H
ATOM   4124 1HG2 THR A 556      68.440 101.500  86.550  1.00  0.00           H
ATOM   4125 2HG2 THR A 556      69.630 102.750  86.180  1.00  0.00           H
ATOM   4126 3HG2 THR A 556      68.880 102.640  87.810  1.00  0.00           H
ATOM   4127  N   SER A 557      64.060 104.240  86.570  1.00  0.00           N
ATOM   4128  CA  SER A 557      62.970 105.170  86.030  1.00  0.00           C
ATOM   4129  C   SER A 557      62.720 106.430  86.890  1.00  0.00           C
ATOM   4130  O   SER A 557      63.110 106.420  88.080  1.00  0.00           O
ATOM   4131  CB  SER A 557      61.640 104.430  85.950  1.00  0.00           C
ATOM   4132  OG  SER A 557      61.210 104.230  87.270  1.00  0.00           O
ATOM   4133  H   SER A 557      63.760 103.330  86.900  1.00  0.00           H
ATOM   4134  HA  SER A 557      63.150 105.470  85.000  1.00  0.00           H
ATOM   4135  HB1 SER A 557      61.740 103.450  85.490  1.00  0.00           H
ATOM   4136  HB2 SER A 557      60.890 104.970  85.390  1.00  0.00           H
ATOM   4137  HG  SER A 557      60.760 105.020  87.590  1.00  0.00           H
ATOM   4138  N   ALA A 558      62.040 107.410  86.360  1.00  0.00           N
ATOM   4139  CA  ALA A 558      62.140 108.780  86.880  1.00  0.00           C
ATOM   4140  C   ALA A 558      61.740 108.970  88.350  1.00  0.00           C
ATOM   4141  O   ALA A 558      62.320 109.790  89.080  1.00  0.00           O
ATOM   4142  CB  ALA A 558      61.130 109.660  86.100  1.00  0.00           C
ATOM   4143  H   ALA A 558      61.690 107.290  85.420  1.00  0.00           H
ATOM   4144  HA  ALA A 558      63.170 109.120  86.730  1.00  0.00           H
ATOM   4145  HB1 ALA A 558      60.100 109.370  86.330  1.00  0.00           H
ATOM   4146  HB2 ALA A 558      61.240 110.690  86.460  1.00  0.00           H
ATOM   4147  HB3 ALA A 558      61.160 109.550  85.020  1.00  0.00           H
ATOM   4148  N   ASP A 559      60.770 108.110  88.810  1.00  0.00           N
ATOM   4149  CA  ASP A 559      60.240 107.990  90.100  1.00  0.00           C
ATOM   4150  C   ASP A 559      61.230 107.480  91.190  1.00  0.00           C
ATOM   4151  O   ASP A 559      60.950 107.700  92.390  1.00  0.00           O
ATOM   4152  CB  ASP A 559      58.880 107.340  90.000  1.00  0.00           C
ATOM   4153  CG  ASP A 559      59.050 105.860  89.700  1.00  0.00           C
ATOM   4154  OD1 ASP A 559      59.140 105.570  88.510  1.00  0.00           O
ATOM   4155  OD2 ASP A 559      59.110 105.030  90.630  1.00  0.00           O
ATOM   4156  H   ASP A 559      60.360 107.610  88.020  1.00  0.00           H
ATOM   4157  HA  ASP A 559      59.960 108.970  90.480  1.00  0.00           H
ATOM   4158  HB1 ASP A 559      58.280 107.790  89.210  1.00  0.00           H
ATOM   4159  HB2 ASP A 559      58.430 107.470  90.990  1.00  0.00           H
ATOM   4160  N   VAL A 560      62.330 106.830  90.780  1.00  0.00           N
ATOM   4161  CA  VAL A 560      63.480 106.470  91.520  1.00  0.00           C
ATOM   4162  C   VAL A 560      64.560 107.610  91.450  1.00  0.00           C
ATOM   4163  O   VAL A 560      65.060 107.990  92.520  1.00  0.00           O
ATOM   4164  CB  VAL A 560      63.930 105.070  90.990  1.00  0.00           C
ATOM   4165  CG1 VAL A 560      65.170 104.590  91.840  1.00  0.00           C
ATOM   4166  CG2 VAL A 560      62.840 104.040  90.780  1.00  0.00           C
ATOM   4167  H   VAL A 560      62.400 106.610  89.800  1.00  0.00           H
ATOM   4168  HA  VAL A 560      63.140 106.200  92.520  1.00  0.00           H
ATOM   4169  HB  VAL A 560      64.390 105.230  90.010  1.00  0.00           H
ATOM   4170 1HG1 VAL A 560      64.890 104.800  92.880  1.00  0.00           H
ATOM   4171 2HG1 VAL A 560      65.410 103.530  91.750  1.00  0.00           H
ATOM   4172 3HG1 VAL A 560      66.020 105.230  91.580  1.00  0.00           H
ATOM   4173 1HG2 VAL A 560      63.380 103.130  90.520  1.00  0.00           H
ATOM   4174 2HG2 VAL A 560      62.160 104.110  91.630  1.00  0.00           H
ATOM   4175 3HG2 VAL A 560      62.190 104.120  89.920  1.00  0.00           H
ATOM   4176  N   LEU A 561      64.610 108.290  90.330  1.00  0.00           N
ATOM   4177  CA  LEU A 561      65.480 109.440  90.290  1.00  0.00           C
ATOM   4178  C   LEU A 561      65.040 110.650  91.090  1.00  0.00           C
ATOM   4179  O   LEU A 561      65.860 111.080  91.900  1.00  0.00           O
ATOM   4180  CB  LEU A 561      65.710 109.870  88.810  1.00  0.00           C
ATOM   4181  CG  LEU A 561      66.280 108.750  87.890  1.00  0.00           C
ATOM   4182  CD1 LEU A 561      66.170 109.360  86.500  1.00  0.00           C
ATOM   4183  CD2 LEU A 561      67.630 108.270  88.160  1.00  0.00           C
ATOM   4184  H   LEU A 561      63.950 108.090  89.590  1.00  0.00           H
ATOM   4185  HA  LEU A 561      66.440 109.200  90.740  1.00  0.00           H
ATOM   4186  HB1 LEU A 561      66.450 110.660  88.860  1.00  0.00           H
ATOM   4187  HB2 LEU A 561      64.770 110.240  88.390  1.00  0.00           H
ATOM   4188  HG  LEU A 561      65.570 107.920  87.830  1.00  0.00           H
ATOM   4189 1HD1 LEU A 561      66.760 110.270  86.470  1.00  0.00           H
ATOM   4190 2HD1 LEU A 561      66.630 108.740  85.740  1.00  0.00           H
ATOM   4191 3HD1 LEU A 561      65.130 109.530  86.210  1.00  0.00           H
ATOM   4192 1HD2 LEU A 561      67.940 107.530  87.420  1.00  0.00           H
ATOM   4193 2HD2 LEU A 561      68.240 109.180  88.120  1.00  0.00           H
ATOM   4194 3HD2 LEU A 561      67.660 107.920  89.190  1.00  0.00           H
ATOM   4195  N   GLU A 562      63.790 111.110  91.080  1.00  0.00           N
ATOM   4196  CA  GLU A 562      63.340 112.230  91.860  1.00  0.00           C
ATOM   4197  C   GLU A 562      63.490 111.940  93.360  1.00  0.00           C
ATOM   4198  O   GLU A 562      63.700 112.960  94.070  1.00  0.00           O
ATOM   4199  CB  GLU A 562      61.900 112.630  91.380  1.00  0.00           C
ATOM   4200  CG  GLU A 562      60.650 111.850  91.940  1.00  0.00           C
ATOM   4201  CD  GLU A 562      59.350 112.430  91.320  1.00  0.00           C
ATOM   4202  OE1 GLU A 562      58.410 111.610  91.070  1.00  0.00           O
ATOM   4203  OE2 GLU A 562      59.220 113.680  91.130  1.00  0.00           O
ATOM   4204  H   GLU A 562      63.180 110.770  90.340  1.00  0.00           H
ATOM   4205  HA  GLU A 562      64.000 113.030  91.520  1.00  0.00           H
ATOM   4206  HB1 GLU A 562      61.860 112.670  90.280  1.00  0.00           H
ATOM   4207  HB2 GLU A 562      61.740 113.670  91.670  1.00  0.00           H
ATOM   4208  HG1 GLU A 562      60.660 112.030  93.010  1.00  0.00           H
ATOM   4209  HG2 GLU A 562      60.720 110.790  91.720  1.00  0.00           H
ATOM   4210  N   LYS A 563      63.320 110.690  93.800  1.00  0.00           N
ATOM   4211  CA  LYS A 563      63.430 110.290  95.190  1.00  0.00           C
ATOM   4212  C   LYS A 563      64.900 110.170  95.670  1.00  0.00           C
ATOM   4213  O   LYS A 563      65.130 110.050  96.870  1.00  0.00           O
ATOM   4214  CB  LYS A 563      62.620 108.950  95.370  1.00  0.00           C
ATOM   4215  CG  LYS A 563      61.110 109.310  95.450  1.00  0.00           C
ATOM   4216  CD  LYS A 563      60.080 108.200  95.700  1.00  0.00           C
ATOM   4217  CE  LYS A 563      58.660 108.700  95.310  1.00  0.00           C
ATOM   4218  NZ  LYS A 563      58.540 108.780  93.860  1.00  0.00           N
ATOM   4219  H   LYS A 563      63.260 110.000  93.060  1.00  0.00           H
ATOM   4220  HA  LYS A 563      63.100 111.040  95.890  1.00  0.00           H
ATOM   4221  HB1 LYS A 563      62.890 108.440  96.280  1.00  0.00           H
ATOM   4222  HB2 LYS A 563      62.770 108.220  94.570  1.00  0.00           H
ATOM   4223  HG1 LYS A 563      60.860 109.890  94.560  1.00  0.00           H
ATOM   4224  HG2 LYS A 563      61.040 109.970  96.310  1.00  0.00           H
ATOM   4225  HD1 LYS A 563      60.160 107.830  96.720  1.00  0.00           H
ATOM   4226  HD2 LYS A 563      60.460 107.460  95.000  1.00  0.00           H
ATOM   4227  HE1 LYS A 563      58.350 109.640  95.770  1.00  0.00           H
ATOM   4228  HE2 LYS A 563      57.970 107.930  95.660  1.00  0.00           H
ATOM   4229  HZ1 LYS A 563      59.030 109.570  93.470  1.00  0.00           H
ATOM   4230  HZ2 LYS A 563      58.750 107.900  93.420  1.00  0.00           H
ATOM   4231  HZ3 LYS A 563      57.590 108.940  93.540  1.00  0.00           H
ATOM   4232  N   LEU A 564      65.880 110.070  94.750  1.00  0.00           N
ATOM   4233  CA  LEU A 564      67.350 109.920  95.080  1.00  0.00           C
ATOM   4234  C   LEU A 564      68.240 111.060  94.710  1.00  0.00           C
ATOM   4235  O   LEU A 564      69.340 111.180  95.260  1.00  0.00           O
ATOM   4236  CB  LEU A 564      67.940 108.560  94.560  1.00  0.00           C
ATOM   4237  CG  LEU A 564      67.390 107.360  95.260  1.00  0.00           C
ATOM   4238  CD1 LEU A 564      67.850 106.170  94.420  1.00  0.00           C
ATOM   4239  CD2 LEU A 564      67.640 107.180  96.740  1.00  0.00           C
ATOM   4240  H   LEU A 564      65.600 110.090  93.790  1.00  0.00           H
ATOM   4241  HA  LEU A 564      67.390 109.930  96.160  1.00  0.00           H
ATOM   4242  HB1 LEU A 564      69.030 108.580  94.590  1.00  0.00           H
ATOM   4243  HB2 LEU A 564      67.790 108.400  93.490  1.00  0.00           H
ATOM   4244  HG  LEU A 564      66.300 107.420  95.280  1.00  0.00           H
ATOM   4245 1HD1 LEU A 564      67.510 105.310  95.000  1.00  0.00           H
ATOM   4246 2HD1 LEU A 564      67.450 106.170  93.410  1.00  0.00           H
ATOM   4247 3HD1 LEU A 564      68.950 106.210  94.380  1.00  0.00           H
ATOM   4248 1HD2 LEU A 564      67.360 106.180  97.080  1.00  0.00           H
ATOM   4249 2HD2 LEU A 564      68.720 107.250  96.880  1.00  0.00           H
ATOM   4250 3HD2 LEU A 564      67.080 107.850  97.390  1.00  0.00           H
ATOM   4251  N   ALA A 565      67.810 112.030  93.880  1.00  0.00           N
ATOM   4252  CA  ALA A 565      68.380 113.310  93.640  1.00  0.00           C
ATOM   4253  C   ALA A 565      68.640 114.090  94.890  1.00  0.00           C
ATOM   4254  O   ALA A 565      69.680 114.750  94.950  1.00  0.00           O
ATOM   4255  CB  ALA A 565      67.420 113.890  92.610  1.00  0.00           C
ATOM   4256  H   ALA A 565      67.010 111.860  93.290  1.00  0.00           H
ATOM   4257  HA  ALA A 565      69.370 113.210  93.170  1.00  0.00           H
ATOM   4258  HB1 ALA A 565      67.590 114.930  92.340  1.00  0.00           H
ATOM   4259  HB2 ALA A 565      67.570 113.310  91.710  1.00  0.00           H
ATOM   4260  HB3 ALA A 565      66.390 113.790  92.930  1.00  0.00           H
ATOM   4261  N   PRO A 566      67.860 114.080  95.980  1.00  0.00           N
ATOM   4262  CA  PRO A 566      68.280 114.690  97.250  1.00  0.00           C
ATOM   4263  C   PRO A 566      69.530 114.120  97.910  1.00  0.00           C
ATOM   4264  O   PRO A 566      70.140 114.810  98.680  1.00  0.00           O
ATOM   4265  CB  PRO A 566      67.110 114.420  98.240  1.00  0.00           C
ATOM   4266  CG  PRO A 566      65.920 114.410  97.240  1.00  0.00           C
ATOM   4267  CD  PRO A 566      66.560 113.580  96.110  1.00  0.00           C
ATOM   4268  HA  PRO A 566      68.370 115.770  97.230  1.00  0.00           H
ATOM   4269  HB1 PRO A 566      67.110 113.470  98.770  1.00  0.00           H
ATOM   4270  HB2 PRO A 566      67.090 115.200  99.000  1.00  0.00           H
ATOM   4271  HG1 PRO A 566      65.020 113.970  97.670  1.00  0.00           H
ATOM   4272  HG2 PRO A 566      65.680 115.430  96.930  1.00  0.00           H
ATOM   4273  HD1 PRO A 566      66.710 112.530  96.380  1.00  0.00           H
ATOM   4274  HD2 PRO A 566      66.060 113.680  95.150  1.00  0.00           H
ATOM   4275  N   TYR A 567      69.910 112.910  97.570  1.00  0.00           N
ATOM   4276  CA  TYR A 567      70.780 112.060  98.450  1.00  0.00           C
ATOM   4277  C   TYR A 567      72.140 111.510  97.830  1.00  0.00           C
ATOM   4278  O   TYR A 567      72.990 111.070  98.570  1.00  0.00           O
ATOM   4279  CB  TYR A 567      69.870 110.920  99.120  1.00  0.00           C
ATOM   4280  CG  TYR A 567      68.670 111.380  99.890  1.00  0.00           C
ATOM   4281  CD1 TYR A 567      68.710 112.400 100.930  1.00  0.00           C
ATOM   4282  CD2 TYR A 567      67.390 110.770  99.630  1.00  0.00           C
ATOM   4283  CE1 TYR A 567      67.630 112.690 101.690  1.00  0.00           C
ATOM   4284  CE2 TYR A 567      66.270 111.140 100.360  1.00  0.00           C
ATOM   4285  CZ  TYR A 567      66.400 112.140 101.340  1.00  0.00           C
ATOM   4286  OH  TYR A 567      65.250 112.640 101.840  1.00  0.00           O
ATOM   4287  H   TYR A 567      69.600 112.450  96.720  1.00  0.00           H
ATOM   4288  HA  TYR A 567      71.190 112.790  99.150  1.00  0.00           H
ATOM   4289  HB1 TYR A 567      70.450 110.270  99.780  1.00  0.00           H
ATOM   4290  HB2 TYR A 567      69.620 110.380  98.200  1.00  0.00           H
ATOM   4291  HD1 TYR A 567      69.640 112.900 101.100  1.00  0.00           H
ATOM   4292  HD2 TYR A 567      67.380 110.140  98.760  1.00  0.00           H
ATOM   4293  HE1 TYR A 567      67.640 113.480 102.440  1.00  0.00           H
ATOM   4294  HE2 TYR A 567      65.340 110.650 100.110  1.00  0.00           H
ATOM   4295  HH  TYR A 567      64.460 112.280 101.430  1.00  0.00           H
ATOM   4296  N   HIS A 568      72.180 111.610  96.490  1.00  0.00           N
ATOM   4297  CA  HIS A 568      73.480 111.800  95.860  1.00  0.00           C
ATOM   4298  C   HIS A 568      73.360 112.640  94.610  1.00  0.00           C
ATOM   4299  O   HIS A 568      72.370 112.550  93.820  1.00  0.00           O
ATOM   4300  CB  HIS A 568      74.010 110.370  95.460  1.00  0.00           C
ATOM   4301  CG  HIS A 568      75.460 110.460  95.170  1.00  0.00           C
ATOM   4302  CD2 HIS A 568      76.440 110.230  96.130  1.00  0.00           C
ATOM   4303  ND1 HIS A 568      76.100 110.640  93.980  1.00  0.00           N
ATOM   4304  CE1 HIS A 568      77.360 110.560  94.150  1.00  0.00           C
ATOM   4305  NE2 HIS A 568      77.650 110.350  95.440  1.00  0.00           N
ATOM   4306  H   HIS A 568      71.320 111.870  96.050  1.00  0.00           H
ATOM   4307  HA  HIS A 568      74.180 112.210  96.580  1.00  0.00           H
ATOM   4308  HB1 HIS A 568      73.470 110.010  94.580  1.00  0.00           H
ATOM   4309  HB2 HIS A 568      73.780 109.670  96.250  1.00  0.00           H
ATOM   4310  HD2 HIS A 568      76.270 109.980  97.150  1.00  0.00           H
ATOM   4311  HE1 HIS A 568      78.180 110.640  93.460  1.00  0.00           H
ATOM   4312  HE2 HIS A 568      78.570 110.250  95.860  1.00  0.00           H
ATOM   4313  N   GLU A 569      74.440 113.460  94.310  1.00  0.00           N
ATOM   4314  CA  GLU A 569      74.490 114.410  93.200  1.00  0.00           C
ATOM   4315  C   GLU A 569      74.750 113.730  91.820  1.00  0.00           C
ATOM   4316  O   GLU A 569      74.620 114.420  90.800  1.00  0.00           O
ATOM   4317  CB  GLU A 569      75.510 115.500  93.550  1.00  0.00           C
ATOM   4318  CG  GLU A 569      75.600 116.730  92.580  1.00  0.00           C
ATOM   4319  CD  GLU A 569      76.790 117.590  92.880  1.00  0.00           C
ATOM   4320  OE1 GLU A 569      76.920 118.110  94.010  1.00  0.00           O
ATOM   4321  OE2 GLU A 569      77.640 117.790  91.950  1.00  0.00           O
ATOM   4322  H   GLU A 569      75.200 113.520  94.980  1.00  0.00           H
ATOM   4323  HA  GLU A 569      73.510 114.880  93.240  1.00  0.00           H
ATOM   4324  HB1 GLU A 569      76.500 115.070  93.700  1.00  0.00           H
ATOM   4325  HB2 GLU A 569      75.160 115.890  94.510  1.00  0.00           H
ATOM   4326  HG1 GLU A 569      74.750 117.420  92.540  1.00  0.00           H
ATOM   4327  HG2 GLU A 569      75.750 116.410  91.550  1.00  0.00           H
ATOM   4328  N   ILE A 570      75.080 112.490  91.770  1.00  0.00           N
ATOM   4329  CA  ILE A 570      75.130 111.790  90.470  1.00  0.00           C
ATOM   4330  C   ILE A 570      73.620 111.740  89.900  1.00  0.00           C
ATOM   4331  O   ILE A 570      73.360 111.750  88.730  1.00  0.00           O
ATOM   4332  CB  ILE A 570      75.850 110.440  90.570  1.00  0.00           C
ATOM   4333  CG1 ILE A 570      76.130 110.080  89.080  1.00  0.00           C
ATOM   4334  CG2 ILE A 570      74.970 109.380  91.260  1.00  0.00           C
ATOM   4335  CD  ILE A 570      76.960 108.720  88.920  1.00  0.00           C
ATOM   4336  H   ILE A 570      75.170 111.900  92.580  1.00  0.00           H
ATOM   4337  HA  ILE A 570      75.670 112.430  89.780  1.00  0.00           H
ATOM   4338  HB  ILE A 570      76.800 110.580  91.070  1.00  0.00           H
ATOM   4339 1HG1 ILE A 570      76.730 110.930  88.770  1.00  0.00           H
ATOM   4340 2HG1 ILE A 570      75.230 109.890  88.500  1.00  0.00           H
ATOM   4341 1HG2 ILE A 570      74.500 109.800  92.150  1.00  0.00           H
ATOM   4342 2HG2 ILE A 570      74.230 109.060  90.510  1.00  0.00           H
ATOM   4343 3HG2 ILE A 570      75.430 108.420  91.510  1.00  0.00           H
ATOM   4344  HD1 ILE A 570      76.440 107.820  89.290  1.00  0.00           H
ATOM   4345  HD2 ILE A 570      77.250 108.600  87.890  1.00  0.00           H
ATOM   4346  HD3 ILE A 570      77.850 108.880  89.530  1.00  0.00           H
ATOM   4347  N   VAL A 571      72.620 111.660  90.720  1.00  0.00           N
ATOM   4348  CA  VAL A 571      71.180 111.590  90.420  1.00  0.00           C
ATOM   4349  C   VAL A 571      70.550 112.890  90.190  1.00  0.00           C
ATOM   4350  O   VAL A 571      69.710 112.960  89.310  1.00  0.00           O
ATOM   4351  CB  VAL A 571      70.550 110.640  91.530  1.00  0.00           C
ATOM   4352  CG1 VAL A 571      69.110 110.280  91.040  1.00  0.00           C
ATOM   4353  CG2 VAL A 571      71.340 109.410  91.800  1.00  0.00           C
ATOM   4354  H   VAL A 571      72.820 111.480  91.700  1.00  0.00           H
ATOM   4355  HA  VAL A 571      71.050 110.940  89.550  1.00  0.00           H
ATOM   4356  HB  VAL A 571      70.360 111.290  92.380  1.00  0.00           H
ATOM   4357 1HG1 VAL A 571      68.520 111.150  90.780  1.00  0.00           H
ATOM   4358 2HG1 VAL A 571      69.100 109.590  90.190  1.00  0.00           H
ATOM   4359 3HG1 VAL A 571      68.470 109.770  91.760  1.00  0.00           H
ATOM   4360 1HG2 VAL A 571      71.820 108.890  90.960  1.00  0.00           H
ATOM   4361 2HG2 VAL A 571      72.150 109.700  92.470  1.00  0.00           H
ATOM   4362 3HG2 VAL A 571      70.780 108.710  92.420  1.00  0.00           H
ATOM   4363  N   GLU A 572      70.960 113.970  90.880  1.00  0.00           N
ATOM   4364  CA  GLU A 572      70.650 115.410  90.670  1.00  0.00           C
ATOM   4365  C   GLU A 572      71.100 115.790  89.200  1.00  0.00           C
ATOM   4366  O   GLU A 572      70.550 116.690  88.520  1.00  0.00           O
ATOM   4367  CB  GLU A 572      71.420 116.260  91.680  1.00  0.00           C
ATOM   4368  CG  GLU A 572      71.140 117.760  91.690  1.00  0.00           C
ATOM   4369  CD  GLU A 572      72.040 118.550  92.670  1.00  0.00           C
ATOM   4370  OE1 GLU A 572      72.200 118.020  93.770  1.00  0.00           O
ATOM   4371  OE2 GLU A 572      72.520 119.660  92.380  1.00  0.00           O
ATOM   4372  H   GLU A 572      71.610 113.780  91.630  1.00  0.00           H
ATOM   4373  HA  GLU A 572      69.570 115.490  90.750  1.00  0.00           H
ATOM   4374  HB1 GLU A 572      72.490 116.080  91.630  1.00  0.00           H
ATOM   4375  HB2 GLU A 572      71.070 115.890  92.630  1.00  0.00           H
ATOM   4376  HG1 GLU A 572      70.060 117.800  91.900  1.00  0.00           H
ATOM   4377  HG2 GLU A 572      71.310 118.120  90.670  1.00  0.00           H
ATOM   4378  N   ASN A 573      72.150 115.130  88.740  1.00  0.00           N
ATOM   4379  CA  ASN A 573      72.630 115.090  87.350  1.00  0.00           C
ATOM   4380  C   ASN A 573      71.940 114.100  86.410  1.00  0.00           C
ATOM   4381  O   ASN A 573      71.600 114.520  85.290  1.00  0.00           O
ATOM   4382  CB  ASN A 573      74.170 115.010  87.410  1.00  0.00           C
ATOM   4383  CG  ASN A 573      74.820 116.360  87.710  1.00  0.00           C
ATOM   4384  ND2 ASN A 573      75.260 116.470  88.910  1.00  0.00           N
ATOM   4385  OD1 ASN A 573      74.860 117.290  86.940  1.00  0.00           O
ATOM   4386  H   ASN A 573      72.630 114.560  89.410  1.00  0.00           H
ATOM   4387  HA  ASN A 573      72.330 116.040  86.900  1.00  0.00           H
ATOM   4388  HB1 ASN A 573      74.440 114.760  86.390  1.00  0.00           H
ATOM   4389  HB2 ASN A 573      74.580 114.220  88.040  1.00  0.00           H
ATOM   4390 1HD2 ASN A 573      75.180 115.720  89.580  1.00  0.00           H
ATOM   4391 2HD2 ASN A 573      75.940 117.220  88.980  1.00  0.00           H
ATOM   4392  N   ILE A 574      71.530 112.890  86.800  1.00  0.00           N
ATOM   4393  CA  ILE A 574      70.830 111.950  85.920  1.00  0.00           C
ATOM   4394  C   ILE A 574      69.420 112.410  85.610  1.00  0.00           C
ATOM   4395  O   ILE A 574      69.030 112.190  84.450  1.00  0.00           O
ATOM   4396  CB  ILE A 574      70.880 110.460  86.490  1.00  0.00           C
ATOM   4397  CG1 ILE A 574      72.350 109.930  86.460  1.00  0.00           C
ATOM   4398  CG2 ILE A 574      70.100 109.490  85.620  1.00  0.00           C
ATOM   4399  CD  ILE A 574      72.590 108.840  87.470  1.00  0.00           C
ATOM   4400  H   ILE A 574      71.920 112.550  87.670  1.00  0.00           H
ATOM   4401  HA  ILE A 574      71.400 111.930  84.980  1.00  0.00           H
ATOM   4402  HB  ILE A 574      70.460 110.470  87.490  1.00  0.00           H
ATOM   4403 1HG1 ILE A 574      73.100 110.710  86.610  1.00  0.00           H
ATOM   4404 2HG1 ILE A 574      72.520 109.530  85.460  1.00  0.00           H
ATOM   4405 1HG2 ILE A 574      70.210 108.460  85.980  1.00  0.00           H
ATOM   4406 2HG2 ILE A 574      69.030 109.690  85.680  1.00  0.00           H
ATOM   4407 3HG2 ILE A 574      70.390 109.540  84.560  1.00  0.00           H
ATOM   4408  HD1 ILE A 574      71.770 108.120  87.500  1.00  0.00           H
ATOM   4409  HD2 ILE A 574      73.540 108.350  87.290  1.00  0.00           H
ATOM   4410  HD3 ILE A 574      72.640 109.360  88.430  1.00  0.00           H
ATOM   4411  N   LEU A 575      68.730 113.020  86.590  1.00  0.00           N
ATOM   4412  CA  LEU A 575      67.480 113.720  86.270  1.00  0.00           C
ATOM   4413  C   LEU A 575      67.700 114.820  85.260  1.00  0.00           C
ATOM   4414  O   LEU A 575      66.750 114.990  84.430  1.00  0.00           O
ATOM   4415  CB  LEU A 575      66.840 114.180  87.560  1.00  0.00           C
ATOM   4416  CG  LEU A 575      65.410 114.770  87.460  1.00  0.00           C
ATOM   4417  CD1 LEU A 575      64.410 113.830  86.740  1.00  0.00           C
ATOM   4418  CD2 LEU A 575      64.890 115.060  88.840  1.00  0.00           C
ATOM   4419  H   LEU A 575      69.130 113.050  87.510  1.00  0.00           H
ATOM   4420  HA  LEU A 575      66.910 112.960  85.740  1.00  0.00           H
ATOM   4421  HB1 LEU A 575      67.470 114.930  88.070  1.00  0.00           H
ATOM   4422  HB2 LEU A 575      66.730 113.320  88.220  1.00  0.00           H
ATOM   4423  HG  LEU A 575      65.410 115.690  86.870  1.00  0.00           H
ATOM   4424 1HD1 LEU A 575      63.430 114.280  86.630  1.00  0.00           H
ATOM   4425 2HD1 LEU A 575      64.630 113.600  85.700  1.00  0.00           H
ATOM   4426 3HD1 LEU A 575      64.430 112.880  87.290  1.00  0.00           H
ATOM   4427 1HD2 LEU A 575      63.960 115.620  88.750  1.00  0.00           H
ATOM   4428 2HD2 LEU A 575      64.640 114.110  89.290  1.00  0.00           H
ATOM   4429 3HD2 LEU A 575      65.600 115.720  89.340  1.00  0.00           H
ATOM   4430  N   HIS A 576      68.860 115.440  85.150  1.00  0.00           N
ATOM   4431  CA  HIS A 576      69.190 116.390  84.110  1.00  0.00           C
ATOM   4432  C   HIS A 576      69.520 115.690  82.770  1.00  0.00           C
ATOM   4433  O   HIS A 576      69.180 116.100  81.720  1.00  0.00           O
ATOM   4434  CB  HIS A 576      70.320 117.370  84.510  1.00  0.00           C
ATOM   4435  CG  HIS A 576      70.380 118.660  83.680  1.00  0.00           C
ATOM   4436  CD2 HIS A 576      70.970 118.770  82.470  1.00  0.00           C
ATOM   4437  ND1 HIS A 576      69.940 119.950  84.180  1.00  0.00           N
ATOM   4438  CE1 HIS A 576      70.180 120.740  83.140  1.00  0.00           C
ATOM   4439  NE2 HIS A 576      70.830 120.140  82.170  1.00  0.00           N
ATOM   4440  H   HIS A 576      69.470 114.930  85.780  1.00  0.00           H
ATOM   4441  HA  HIS A 576      68.310 117.010  84.040  1.00  0.00           H
ATOM   4442  HB1 HIS A 576      71.340 117.010  84.590  1.00  0.00           H
ATOM   4443  HB2 HIS A 576      70.110 117.630  85.550  1.00  0.00           H
ATOM   4444  HD2 HIS A 576      71.270 118.000  81.780  1.00  0.00           H
ATOM   4445  HE1 HIS A 576      70.020 121.810  83.170  1.00  0.00           H
ATOM   4446  HE2 HIS A 576      71.130 120.600  81.320  1.00  0.00           H
ATOM   4447  N   TYR A 577      70.230 114.620  82.850  1.00  0.00           N
ATOM   4448  CA  TYR A 577      70.600 113.760  81.710  1.00  0.00           C
ATOM   4449  C   TYR A 577      69.380 113.330  80.920  1.00  0.00           C
ATOM   4450  O   TYR A 577      69.280 113.310  79.700  1.00  0.00           O
ATOM   4451  CB  TYR A 577      71.460 112.520  82.160  1.00  0.00           C
ATOM   4452  CG  TYR A 577      72.040 111.730  81.020  1.00  0.00           C
ATOM   4453  CD1 TYR A 577      73.130 112.300  80.340  1.00  0.00           C
ATOM   4454  CD2 TYR A 577      71.650 110.380  80.700  1.00  0.00           C
ATOM   4455  CE1 TYR A 577      73.660 111.730  79.160  1.00  0.00           C
ATOM   4456  CE2 TYR A 577      72.210 109.780  79.540  1.00  0.00           C
ATOM   4457  CZ  TYR A 577      73.240 110.440  78.800  1.00  0.00           C
ATOM   4458  OH  TYR A 577      73.780 109.850  77.710  1.00  0.00           O
ATOM   4459  H   TYR A 577      70.580 114.410  83.780  1.00  0.00           H
ATOM   4460  HA  TYR A 577      71.290 114.330  81.090  1.00  0.00           H
ATOM   4461  HB1 TYR A 577      70.800 111.910  82.760  1.00  0.00           H
ATOM   4462  HB2 TYR A 577      72.350 112.890  82.690  1.00  0.00           H
ATOM   4463  HD1 TYR A 577      73.560 113.220  80.700  1.00  0.00           H
ATOM   4464  HD2 TYR A 577      70.940 109.810  81.290  1.00  0.00           H
ATOM   4465  HE1 TYR A 577      74.430 112.290  78.650  1.00  0.00           H
ATOM   4466  HE2 TYR A 577      71.880 108.790  79.240  1.00  0.00           H
ATOM   4467  HH  TYR A 577      73.540 108.930  77.540  1.00  0.00           H
ATOM   4468  N   ARG A 578      68.280 113.000  81.700  1.00  0.00           N
ATOM   4469  CA  ARG A 578      67.040 112.470  81.170  1.00  0.00           C
ATOM   4470  C   ARG A 578      66.210 113.550  80.520  1.00  0.00           C
ATOM   4471  O   ARG A 578      65.390 113.270  79.620  1.00  0.00           O
ATOM   4472  CB  ARG A 578      66.270 111.710  82.260  1.00  0.00           C
ATOM   4473  CG  ARG A 578      66.910 110.380  82.660  1.00  0.00           C
ATOM   4474  CD  ARG A 578      66.450 109.300  81.710  1.00  0.00           C
ATOM   4475  NE  ARG A 578      67.040 107.980  82.100  1.00  0.00           N
ATOM   4476  CZ  ARG A 578      66.740 107.130  83.090  1.00  0.00           C
ATOM   4477  NH1 ARG A 578      65.720 107.250  83.870  1.00  0.00           N
ATOM   4478  NH2 ARG A 578      67.540 106.140  83.310  1.00  0.00           N
ATOM   4479  H   ARG A 578      68.540 112.760  82.650  1.00  0.00           H
ATOM   4480  HA  ARG A 578      67.200 111.800  80.330  1.00  0.00           H
ATOM   4481  HB1 ARG A 578      65.270 111.550  81.850  1.00  0.00           H
ATOM   4482  HB2 ARG A 578      66.160 112.280  83.180  1.00  0.00           H
ATOM   4483  HG1 ARG A 578      66.560 110.110  83.650  1.00  0.00           H
ATOM   4484  HG2 ARG A 578      68.000 110.430  82.670  1.00  0.00           H
ATOM   4485  HD1 ARG A 578      66.680 109.620  80.700  1.00  0.00           H
ATOM   4486  HD2 ARG A 578      65.380 109.160  81.900  1.00  0.00           H
ATOM   4487  HE  ARG A 578      67.920 107.750  81.660  1.00  0.00           H
ATOM   4488 1HH1 ARG A 578      64.960 107.900  83.680  1.00  0.00           H
ATOM   4489 2HH1 ARG A 578      65.500 106.600  84.620  1.00  0.00           H
ATOM   4490 1HH2 ARG A 578      68.180 105.960  82.540  1.00  0.00           H
ATOM   4491 2HH2 ARG A 578      67.270 105.430  83.980  1.00  0.00           H
ATOM   4492  N   GLN A 579      66.400 114.810  80.930  1.00  0.00           N
ATOM   4493  CA  GLN A 579      65.630 115.850  80.310  1.00  0.00           C
ATOM   4494  C   GLN A 579      66.210 116.390  78.930  1.00  0.00           C
ATOM   4495  O   GLN A 579      65.460 116.630  78.000  1.00  0.00           O
ATOM   4496  CB  GLN A 579      65.450 116.890  81.410  1.00  0.00           C
ATOM   4497  CG  GLN A 579      64.240 116.610  82.290  1.00  0.00           C
ATOM   4498  CD  GLN A 579      64.330 117.550  83.440  1.00  0.00           C
ATOM   4499  NE2 GLN A 579      65.070 117.240  84.490  1.00  0.00           N
ATOM   4500  OE1 GLN A 579      63.840 118.640  83.400  1.00  0.00           O
ATOM   4501  H   GLN A 579      67.150 115.000  81.580  1.00  0.00           H
ATOM   4502  HA  GLN A 579      64.630 115.460  80.200  1.00  0.00           H
ATOM   4503  HB1 GLN A 579      65.290 117.890  81.000  1.00  0.00           H
ATOM   4504  HB2 GLN A 579      66.380 116.910  81.980  1.00  0.00           H
ATOM   4505  HG1 GLN A 579      64.130 115.610  82.700  1.00  0.00           H
ATOM   4506  HG2 GLN A 579      63.390 116.890  81.660  1.00  0.00           H
ATOM   4507 1HE2 GLN A 579      65.550 116.340  84.510  1.00  0.00           H
ATOM   4508 2HE2 GLN A 579      65.090 117.870  85.280  1.00  0.00           H
ATOM   4509  N   LEU A 580      67.560 116.410  78.860  1.00  0.00           N
ATOM   4510  CA  LEU A 580      68.370 116.740  77.610  1.00  0.00           C
ATOM   4511  C   LEU A 580      68.700 115.630  76.640  1.00  0.00           C
ATOM   4512  O   LEU A 580      68.830 115.850  75.370  1.00  0.00           O
ATOM   4513  CB  LEU A 580      69.580 117.630  78.120  1.00  0.00           C
ATOM   4514  CG  LEU A 580      69.300 118.910  78.830  1.00  0.00           C
ATOM   4515  CD1 LEU A 580      70.560 119.830  78.940  1.00  0.00           C
ATOM   4516  CD2 LEU A 580      68.160 119.710  78.180  1.00  0.00           C
ATOM   4517  H   LEU A 580      68.030 116.090  79.700  1.00  0.00           H
ATOM   4518  HA  LEU A 580      67.700 117.360  77.000  1.00  0.00           H
ATOM   4519  HB1 LEU A 580      70.190 117.840  77.240  1.00  0.00           H
ATOM   4520  HB2 LEU A 580      70.170 117.040  78.810  1.00  0.00           H
ATOM   4521  HG  LEU A 580      68.890 118.730  79.820  1.00  0.00           H
ATOM   4522 1HD1 LEU A 580      70.860 120.090  77.930  1.00  0.00           H
ATOM   4523 2HD1 LEU A 580      70.300 120.680  79.580  1.00  0.00           H
ATOM   4524 3HD1 LEU A 580      71.300 119.270  79.510  1.00  0.00           H
ATOM   4525 1HD2 LEU A 580      68.110 120.730  78.560  1.00  0.00           H
ATOM   4526 2HD2 LEU A 580      68.310 119.780  77.100  1.00  0.00           H
ATOM   4527 3HD2 LEU A 580      67.160 119.290  78.310  1.00  0.00           H
ATOM   4528  N   GLY A 581      68.820 114.440  77.180  1.00  0.00           N
ATOM   4529  CA  GLY A 581      69.220 113.210  76.470  1.00  0.00           C
ATOM   4530  C   GLY A 581      68.170 112.830  75.430  1.00  0.00           C
ATOM   4531  O   GLY A 581      68.470 112.840  74.190  1.00  0.00           O
ATOM   4532  H   GLY A 581      68.910 114.300  78.180  1.00  0.00           H
ATOM   4533  HA1 GLY A 581      69.340 112.340  77.110  1.00  0.00           H
ATOM   4534  HA2 GLY A 581      70.120 113.470  75.890  1.00  0.00           H
ATOM   4535  N   LYS A 582      66.910 112.540  75.860  1.00  0.00           N
ATOM   4536  CA  LYS A 582      65.720 112.200  74.970  1.00  0.00           C
ATOM   4537  C   LYS A 582      65.270 113.400  74.120  1.00  0.00           C
ATOM   4538  O   LYS A 582      64.740 113.130  73.030  1.00  0.00           O
ATOM   4539  CB  LYS A 582      64.570 111.700  75.820  1.00  0.00           C
ATOM   4540  CG  LYS A 582      63.240 111.370  75.080  1.00  0.00           C
ATOM   4541  CD  LYS A 582      62.260 110.690  76.050  1.00  0.00           C
ATOM   4542  CE  LYS A 582      60.960 110.330  75.280  1.00  0.00           C
ATOM   4543  NZ  LYS A 582      61.040 109.000  74.660  1.00  0.00           N
ATOM   4544  H   LYS A 582      66.740 112.400  76.840  1.00  0.00           H
ATOM   4545  HA  LYS A 582      65.990 111.410  74.280  1.00  0.00           H
ATOM   4546  HB1 LYS A 582      64.390 112.430  76.600  1.00  0.00           H
ATOM   4547  HB2 LYS A 582      64.940 110.780  76.280  1.00  0.00           H
ATOM   4548  HG1 LYS A 582      63.490 110.590  74.350  1.00  0.00           H
ATOM   4549  HG2 LYS A 582      62.680 112.220  74.690  1.00  0.00           H
ATOM   4550  HD1 LYS A 582      61.920 111.410  76.800  1.00  0.00           H
ATOM   4551  HD2 LYS A 582      62.740 109.830  76.510  1.00  0.00           H
ATOM   4552  HE1 LYS A 582      60.700 111.110  74.560  1.00  0.00           H
ATOM   4553  HE2 LYS A 582      60.140 110.350  76.000  1.00  0.00           H
ATOM   4554  HZ1 LYS A 582      61.330 108.290  75.330  1.00  0.00           H
ATOM   4555  HZ2 LYS A 582      60.120 108.730  74.360  1.00  0.00           H
ATOM   4556  HZ3 LYS A 582      61.680 108.970  73.890  1.00  0.00           H
ATOM   4557  N   LEU A 583      65.840 114.600  74.370  1.00  0.00           N
ATOM   4558  CA  LEU A 583      65.680 115.680  73.350  1.00  0.00           C
ATOM   4559  C   LEU A 583      66.690 115.520  72.200  1.00  0.00           C
ATOM   4560  O   LEU A 583      66.240 115.540  71.060  1.00  0.00           O
ATOM   4561  CB  LEU A 583      65.800 116.920  74.090  1.00  0.00           C
ATOM   4562  CG  LEU A 583      65.480 118.220  73.300  1.00  0.00           C
ATOM   4563  CD1 LEU A 583      63.950 118.460  73.240  1.00  0.00           C
ATOM   4564  CD2 LEU A 583      66.000 119.490  73.970  1.00  0.00           C
ATOM   4565  H   LEU A 583      66.460 114.730  75.140  1.00  0.00           H
ATOM   4566  HA  LEU A 583      64.670 115.670  72.930  1.00  0.00           H
ATOM   4567  HB1 LEU A 583      66.850 117.110  74.360  1.00  0.00           H
ATOM   4568  HB2 LEU A 583      65.140 116.860  74.950  1.00  0.00           H
ATOM   4569  HG  LEU A 583      65.990 118.190  72.340  1.00  0.00           H
ATOM   4570 1HD1 LEU A 583      63.770 119.470  72.870  1.00  0.00           H
ATOM   4571 2HD1 LEU A 583      63.580 117.770  72.470  1.00  0.00           H
ATOM   4572 3HD1 LEU A 583      63.490 118.350  74.210  1.00  0.00           H
ATOM   4573 1HD2 LEU A 583      67.040 119.440  74.280  1.00  0.00           H
ATOM   4574 2HD2 LEU A 583      65.910 120.320  73.280  1.00  0.00           H
ATOM   4575 3HD2 LEU A 583      65.400 119.790  74.830  1.00  0.00           H
ATOM   4576  N   GLN A 584      67.990 115.200  72.530  1.00  0.00           N
ATOM   4577  CA  GLN A 584      69.090 114.940  71.490  1.00  0.00           C
ATOM   4578  C   GLN A 584      68.720 113.740  70.610  1.00  0.00           C
ATOM   4579  O   GLN A 584      68.760 113.870  69.380  1.00  0.00           O
ATOM   4580  CB  GLN A 584      70.410 114.710  72.300  1.00  0.00           C
ATOM   4581  CG  GLN A 584      71.630 114.920  71.360  1.00  0.00           C
ATOM   4582  CD  GLN A 584      71.940 116.310  70.850  1.00  0.00           C
ATOM   4583  NE2 GLN A 584      73.060 116.890  71.250  1.00  0.00           N
ATOM   4584  OE1 GLN A 584      71.130 116.790  70.070  1.00  0.00           O
ATOM   4585  H   GLN A 584      68.180 115.130  73.520  1.00  0.00           H
ATOM   4586  HA  GLN A 584      69.310 115.850  70.930  1.00  0.00           H
ATOM   4587  HB1 GLN A 584      70.400 113.740  72.790  1.00  0.00           H
ATOM   4588  HB2 GLN A 584      70.400 115.450  73.090  1.00  0.00           H
ATOM   4589  HG1 GLN A 584      71.480 114.210  70.560  1.00  0.00           H
ATOM   4590  HG2 GLN A 584      72.510 114.530  71.870  1.00  0.00           H
ATOM   4591 1HE2 GLN A 584      73.590 116.320  71.880  1.00  0.00           H
ATOM   4592 2HE2 GLN A 584      73.450 117.690  70.770  1.00  0.00           H
ATOM   4593  N   SER A 585      68.160 112.650  71.150  1.00  0.00           N
ATOM   4594  CA  SER A 585      67.960 111.400  70.400  1.00  0.00           C
ATOM   4595  C   SER A 585      66.640 111.250  69.670  1.00  0.00           C
ATOM   4596  O   SER A 585      66.460 110.870  68.440  1.00  0.00           O
ATOM   4597  CB  SER A 585      68.180 110.170  71.320  1.00  0.00           C
ATOM   4598  OG  SER A 585      67.090 110.090  72.270  1.00  0.00           O
ATOM   4599  H   SER A 585      68.080 112.600  72.150  1.00  0.00           H
ATOM   4600  HA  SER A 585      68.770 111.390  69.670  1.00  0.00           H
ATOM   4601  HB1 SER A 585      69.140 110.380  71.800  1.00  0.00           H
ATOM   4602  HB2 SER A 585      68.140 109.270  70.710  1.00  0.00           H
ATOM   4603  HG  SER A 585      67.430 109.410  72.860  1.00  0.00           H
ATOM   4604  N   THR A 586      65.630 111.810  70.310  1.00  0.00           N
ATOM   4605  CA  THR A 586      64.200 111.610  69.920  1.00  0.00           C
ATOM   4606  C   THR A 586      63.530 112.890  69.220  1.00  0.00           C
ATOM   4607  O   THR A 586      62.620 112.660  68.390  1.00  0.00           O
ATOM   4608  CB  THR A 586      63.290 111.090  71.050  1.00  0.00           C
ATOM   4609  CG2 THR A 586      61.980 110.500  70.570  1.00  0.00           C
ATOM   4610  OG1 THR A 586      64.120 110.150  71.820  1.00  0.00           O
ATOM   4611  H   THR A 586      65.820 112.210  71.220  1.00  0.00           H
ATOM   4612  HA  THR A 586      64.190 110.830  69.150  1.00  0.00           H
ATOM   4613  HB  THR A 586      63.080 112.020  71.590  1.00  0.00           H
ATOM   4614  HG1 THR A 586      65.050 110.350  71.880  1.00  0.00           H
ATOM   4615 1HG2 THR A 586      61.370 111.220  70.040  1.00  0.00           H
ATOM   4616 2HG2 THR A 586      62.190 109.590  70.010  1.00  0.00           H
ATOM   4617 3HG2 THR A 586      61.380 110.210  71.440  1.00  0.00           H
ATOM   4618  N   TYR A 587      64.070 114.090  69.370  1.00  0.00           N
ATOM   4619  CA  TYR A 587      63.430 115.310  68.890  1.00  0.00           C
ATOM   4620  C   TYR A 587      64.310 116.270  68.100  1.00  0.00           C
ATOM   4621  O   TYR A 587      63.870 117.250  67.480  1.00  0.00           O
ATOM   4622  CB  TYR A 587      62.750 116.070  70.050  1.00  0.00           C
ATOM   4623  CG  TYR A 587      61.770 115.240  70.830  1.00  0.00           C
ATOM   4624  CD1 TYR A 587      60.680 114.580  70.210  1.00  0.00           C
ATOM   4625  CD2 TYR A 587      62.060 115.090  72.150  1.00  0.00           C
ATOM   4626  CE1 TYR A 587      59.870 113.730  70.990  1.00  0.00           C
ATOM   4627  CE2 TYR A 587      61.310 114.140  72.940  1.00  0.00           C
ATOM   4628  CZ  TYR A 587      60.200 113.540  72.350  1.00  0.00           C
ATOM   4629  OH  TYR A 587      59.370 112.770  73.100  1.00  0.00           O
ATOM   4630  H   TYR A 587      64.800 114.190  70.050  1.00  0.00           H
ATOM   4631  HA  TYR A 587      62.610 114.990  68.250  1.00  0.00           H
ATOM   4632  HB1 TYR A 587      62.150 116.880  69.650  1.00  0.00           H
ATOM   4633  HB2 TYR A 587      63.380 116.550  70.800  1.00  0.00           H
ATOM   4634  HD1 TYR A 587      60.540 114.540  69.150  1.00  0.00           H
ATOM   4635  HD2 TYR A 587      62.820 115.690  72.620  1.00  0.00           H
ATOM   4636  HE1 TYR A 587      59.080 113.180  70.500  1.00  0.00           H
ATOM   4637  HE2 TYR A 587      61.560 113.910  73.960  1.00  0.00           H
ATOM   4638  HH  TYR A 587      58.650 112.430  72.550  1.00  0.00           H
ATOM   4639  N   ILE A 588      65.540 115.790  67.890  1.00  0.00           N
ATOM   4640  CA  ILE A 588      66.610 116.520  67.140  1.00  0.00           C
ATOM   4641  C   ILE A 588      67.280 115.530  66.130  1.00  0.00           C
ATOM   4642  O   ILE A 588      67.080 115.690  64.930  1.00  0.00           O
ATOM   4643  CB  ILE A 588      67.590 117.310  68.030  1.00  0.00           C
ATOM   4644  CG1 ILE A 588      66.870 118.440  68.840  1.00  0.00           C
ATOM   4645  CG2 ILE A 588      68.750 117.890  67.150  1.00  0.00           C
ATOM   4646  CD  ILE A 588      67.860 119.210  69.630  1.00  0.00           C
ATOM   4647  H   ILE A 588      65.800 114.950  68.390  1.00  0.00           H
ATOM   4648  HA  ILE A 588      66.200 117.340  66.560  1.00  0.00           H
ATOM   4649  HB  ILE A 588      67.980 116.560  68.730  1.00  0.00           H
ATOM   4650 1HG1 ILE A 588      66.170 117.980  69.550  1.00  0.00           H
ATOM   4651 2HG1 ILE A 588      66.330 119.100  68.150  1.00  0.00           H
ATOM   4652 1HG2 ILE A 588      68.330 118.780  66.690  1.00  0.00           H
ATOM   4653 2HG2 ILE A 588      69.560 118.300  67.760  1.00  0.00           H
ATOM   4654 3HG2 ILE A 588      69.200 117.220  66.420  1.00  0.00           H
ATOM   4655  HD1 ILE A 588      68.420 118.600  70.350  1.00  0.00           H
ATOM   4656  HD2 ILE A 588      68.560 119.810  69.050  1.00  0.00           H
ATOM   4657  HD3 ILE A 588      67.340 119.840  70.360  1.00  0.00           H
ATOM   4658  N   GLU A 589      67.980 114.470  66.530  1.00  0.00           N
ATOM   4659  CA  GLU A 589      68.650 113.570  65.540  1.00  0.00           C
ATOM   4660  C   GLU A 589      67.590 112.790  64.680  1.00  0.00           C
ATOM   4661  O   GLU A 589      67.720 112.560  63.480  1.00  0.00           O
ATOM   4662  CB  GLU A 589      69.580 112.510  66.260  1.00  0.00           C
ATOM   4663  CG  GLU A 589      70.630 111.910  65.320  1.00  0.00           C
ATOM   4664  CD  GLU A 589      71.690 111.100  65.990  1.00  0.00           C
ATOM   4665  OE1 GLU A 589      71.470 109.940  66.440  1.00  0.00           O
ATOM   4666  OE2 GLU A 589      72.810 111.710  66.150  1.00  0.00           O
ATOM   4667  H   GLU A 589      68.100 114.330  67.530  1.00  0.00           H
ATOM   4668  HA  GLU A 589      69.170 114.180  64.790  1.00  0.00           H
ATOM   4669  HB1 GLU A 589      68.940 111.730  66.670  1.00  0.00           H
ATOM   4670  HB2 GLU A 589      70.050 113.010  67.110  1.00  0.00           H
ATOM   4671  HG1 GLU A 589      71.120 112.760  64.850  1.00  0.00           H
ATOM   4672  HG2 GLU A 589      70.190 111.220  64.590  1.00  0.00           H
ATOM   4673  N   GLY A 590      66.570 112.320  65.370  1.00  0.00           N
ATOM   4674  CA  GLY A 590      65.430 111.560  64.940  1.00  0.00           C
ATOM   4675  C   GLY A 590      64.420 112.360  64.020  1.00  0.00           C
ATOM   4676  O   GLY A 590      63.670 111.750  63.230  1.00  0.00           O
ATOM   4677  H   GLY A 590      66.610 112.400  66.380  1.00  0.00           H
ATOM   4678  HA1 GLY A 590      64.880 111.210  65.820  1.00  0.00           H
ATOM   4679  HA2 GLY A 590      65.850 110.700  64.420  1.00  0.00           H
ATOM   4680  N   LEU A 591      64.600 113.690  63.990  1.00  0.00           N
ATOM   4681  CA  LEU A 591      63.910 114.630  63.120  1.00  0.00           C
ATOM   4682  C   LEU A 591      64.800 114.940  61.880  1.00  0.00           C
ATOM   4683  O   LEU A 591      64.390 114.810  60.730  1.00  0.00           O
ATOM   4684  CB  LEU A 591      63.520 115.910  63.970  1.00  0.00           C
ATOM   4685  CG  LEU A 591      62.110 116.390  63.650  1.00  0.00           C
ATOM   4686  CD1 LEU A 591      61.430 117.180  64.710  1.00  0.00           C
ATOM   4687  CD2 LEU A 591      61.990 117.070  62.330  1.00  0.00           C
ATOM   4688  H   LEU A 591      65.360 114.040  64.540  1.00  0.00           H
ATOM   4689  HA  LEU A 591      63.080 114.070  62.700  1.00  0.00           H
ATOM   4690  HB1 LEU A 591      64.190 116.760  63.870  1.00  0.00           H
ATOM   4691  HB2 LEU A 591      63.590 115.640  65.030  1.00  0.00           H
ATOM   4692  HG  LEU A 591      61.500 115.480  63.620  1.00  0.00           H
ATOM   4693 1HD1 LEU A 591      62.100 117.990  65.010  1.00  0.00           H
ATOM   4694 2HD1 LEU A 591      60.430 117.510  64.440  1.00  0.00           H
ATOM   4695 3HD1 LEU A 591      61.300 116.500  65.550  1.00  0.00           H
ATOM   4696 1HD2 LEU A 591      62.190 116.310  61.570  1.00  0.00           H
ATOM   4697 2HD2 LEU A 591      60.950 117.400  62.320  1.00  0.00           H
ATOM   4698 3HD2 LEU A 591      62.710 117.880  62.250  1.00  0.00           H
ATOM   4699  N   LEU A 592      66.080 115.150  62.190  1.00  0.00           N
ATOM   4700  CA  LEU A 592      67.040 115.550  61.120  1.00  0.00           C
ATOM   4701  C   LEU A 592      67.480 114.340  60.240  1.00  0.00           C
ATOM   4702  O   LEU A 592      68.200 114.600  59.250  1.00  0.00           O
ATOM   4703  CB  LEU A 592      68.320 116.230  61.730  1.00  0.00           C
ATOM   4704  CG  LEU A 592      68.000 117.740  62.030  1.00  0.00           C
ATOM   4705  CD1 LEU A 592      69.130 118.320  62.860  1.00  0.00           C
ATOM   4706  CD2 LEU A 592      67.760 118.730  60.850  1.00  0.00           C
ATOM   4707  H   LEU A 592      66.330 115.200  63.170  1.00  0.00           H
ATOM   4708  HA  LEU A 592      66.520 116.180  60.410  1.00  0.00           H
ATOM   4709  HB1 LEU A 592      69.090 116.110  60.980  1.00  0.00           H
ATOM   4710  HB2 LEU A 592      68.690 115.650  62.580  1.00  0.00           H
ATOM   4711  HG  LEU A 592      67.110 117.760  62.650  1.00  0.00           H
ATOM   4712 1HD1 LEU A 592      70.000 118.470  62.220  1.00  0.00           H
ATOM   4713 2HD1 LEU A 592      68.960 119.290  63.310  1.00  0.00           H
ATOM   4714 3HD1 LEU A 592      69.410 117.580  63.620  1.00  0.00           H
ATOM   4715 1HD2 LEU A 592      68.750 118.940  60.420  1.00  0.00           H
ATOM   4716 2HD2 LEU A 592      66.950 118.460  60.170  1.00  0.00           H
ATOM   4717 3HD2 LEU A 592      67.360 119.640  61.300  1.00  0.00           H
ATOM   4718  N   LYS A 593      67.000 113.110  60.530  1.00  0.00           N
ATOM   4719  CA  LYS A 593      66.970 111.990  59.620  1.00  0.00           C
ATOM   4720  C   LYS A 593      65.730 111.630  58.860  1.00  0.00           C
ATOM   4721  O   LYS A 593      65.740 110.630  58.090  1.00  0.00           O
ATOM   4722  CB  LYS A 593      67.560 110.740  60.400  1.00  0.00           C
ATOM   4723  CG  LYS A 593      66.470 110.130  61.360  1.00  0.00           C
ATOM   4724  CD  LYS A 593      67.110 109.140  62.330  1.00  0.00           C
ATOM   4725  CE  LYS A 593      66.060 108.180  62.890  1.00  0.00           C
ATOM   4726  NZ  LYS A 593      66.570 107.240  63.920  1.00  0.00           N
ATOM   4727  H   LYS A 593      66.650 112.920  61.460  1.00  0.00           H
ATOM   4728  HA  LYS A 593      67.630 112.210  58.770  1.00  0.00           H
ATOM   4729  HB1 LYS A 593      68.400 111.100  61.010  1.00  0.00           H
ATOM   4730  HB2 LYS A 593      67.930 110.000  59.700  1.00  0.00           H
ATOM   4731  HG1 LYS A 593      65.730 109.660  60.720  1.00  0.00           H
ATOM   4732  HG2 LYS A 593      65.930 110.880  61.930  1.00  0.00           H
ATOM   4733  HD1 LYS A 593      67.530 109.720  63.130  1.00  0.00           H
ATOM   4734  HD2 LYS A 593      67.910 108.540  61.900  1.00  0.00           H
ATOM   4735  HE1 LYS A 593      65.770 107.540  62.060  1.00  0.00           H
ATOM   4736  HE2 LYS A 593      65.170 108.710  63.180  1.00  0.00           H
ATOM   4737  HZ1 LYS A 593      67.430 106.830  63.590  1.00  0.00           H
ATOM   4738  HZ2 LYS A 593      66.690 107.660  64.830  1.00  0.00           H
ATOM   4739  HZ3 LYS A 593      65.960 106.440  63.920  1.00  0.00           H
ATOM   4740  N   VAL A 594      64.650 112.390  58.940  1.00  0.00           N
ATOM   4741  CA  VAL A 594      63.380 112.200  58.130  1.00  0.00           C
ATOM   4742  C   VAL A 594      62.830 113.350  57.270  1.00  0.00           C
ATOM   4743  O   VAL A 594      61.980 113.090  56.340  1.00  0.00           O
ATOM   4744  CB  VAL A 594      62.250 111.560  59.060  1.00  0.00           C
ATOM   4745  CG1 VAL A 594      62.600 110.110  59.260  1.00  0.00           C
ATOM   4746  CG2 VAL A 594      61.990 112.290  60.410  1.00  0.00           C
ATOM   4747  H   VAL A 594      64.590 113.030  59.730  1.00  0.00           H
ATOM   4748  HA  VAL A 594      63.660 111.440  57.390  1.00  0.00           H
ATOM   4749  HB  VAL A 594      61.310 111.630  58.510  1.00  0.00           H
ATOM   4750 1HG1 VAL A 594      61.660 109.590  59.490  1.00  0.00           H
ATOM   4751 2HG1 VAL A 594      63.080 109.680  58.380  1.00  0.00           H
ATOM   4752 3HG1 VAL A 594      63.330 109.970  60.050  1.00  0.00           H
ATOM   4753 1HG2 VAL A 594      62.920 112.500  60.960  1.00  0.00           H
ATOM   4754 2HG2 VAL A 594      61.570 113.290  60.270  1.00  0.00           H
ATOM   4755 3HG2 VAL A 594      61.370 111.660  61.050  1.00  0.00           H
ATOM   4756  N   VAL A 595      63.390 114.580  57.430  1.00  0.00           N
ATOM   4757  CA  VAL A 595      63.180 115.750  56.610  1.00  0.00           C
ATOM   4758  C   VAL A 595      63.660 115.440  55.180  1.00  0.00           C
ATOM   4759  O   VAL A 595      64.770 114.990  54.970  1.00  0.00           O
ATOM   4760  CB  VAL A 595      63.910 116.950  57.130  1.00  0.00           C
ATOM   4761  CG1 VAL A 595      63.220 118.270  56.830  1.00  0.00           C
ATOM   4762  CG2 VAL A 595      64.160 117.040  58.590  1.00  0.00           C
ATOM   4763  H   VAL A 595      64.060 114.600  58.190  1.00  0.00           H
ATOM   4764  HA  VAL A 595      62.120 116.020  56.570  1.00  0.00           H
ATOM   4765  HB  VAL A 595      64.920 116.960  56.720  1.00  0.00           H
ATOM   4766 1HG1 VAL A 595      62.170 118.340  57.140  1.00  0.00           H
ATOM   4767 2HG1 VAL A 595      63.820 119.110  57.170  1.00  0.00           H
ATOM   4768 3HG1 VAL A 595      63.160 118.260  55.740  1.00  0.00           H
ATOM   4769 1HG2 VAL A 595      64.640 117.960  58.900  1.00  0.00           H
ATOM   4770 2HG2 VAL A 595      63.210 117.050  59.130  1.00  0.00           H
ATOM   4771 3HG2 VAL A 595      64.850 116.220  58.860  1.00  0.00           H
ATOM   4772  N   ARG A 596      62.800 115.840  54.220  1.00  0.00           N
ATOM   4773  CA  ARG A 596      63.170 115.890  52.770  1.00  0.00           C
ATOM   4774  C   ARG A 596      64.070 117.100  52.490  1.00  0.00           C
ATOM   4775  O   ARG A 596      63.550 118.210  52.730  1.00  0.00           O
ATOM   4776  CB  ARG A 596      61.810 115.960  51.990  1.00  0.00           C
ATOM   4777  CG  ARG A 596      61.900 115.920  50.510  1.00  0.00           C
ATOM   4778  CD  ARG A 596      60.530 116.150  49.890  1.00  0.00           C
ATOM   4779  NE  ARG A 596      60.630 116.060  48.380  1.00  0.00           N
ATOM   4780  CZ  ARG A 596      60.810 114.990  47.650  1.00  0.00           C
ATOM   4781  NH1 ARG A 596      60.770 113.800  48.070  1.00  0.00           N
ATOM   4782  NH2 ARG A 596      61.090 115.170  46.370  1.00  0.00           N
ATOM   4783  H   ARG A 596      61.840 115.990  54.450  1.00  0.00           H
ATOM   4784  HA  ARG A 596      63.630 114.960  52.450  1.00  0.00           H
ATOM   4785  HB1 ARG A 596      61.240 116.830  52.310  1.00  0.00           H
ATOM   4786  HB2 ARG A 596      61.220 115.080  52.250  1.00  0.00           H
ATOM   4787  HG1 ARG A 596      62.220 114.910  50.290  1.00  0.00           H
ATOM   4788  HG2 ARG A 596      62.650 116.670  50.230  1.00  0.00           H
ATOM   4789  HD1 ARG A 596      60.230 117.160  50.150  1.00  0.00           H
ATOM   4790  HD2 ARG A 596      59.790 115.420  50.220  1.00  0.00           H
ATOM   4791  HE  ARG A 596      60.540 116.910  47.820  1.00  0.00           H
ATOM   4792 1HH1 ARG A 596      60.590 113.630  49.050  1.00  0.00           H
ATOM   4793 2HH1 ARG A 596      60.840 112.960  47.510  1.00  0.00           H
ATOM   4794 1HH2 ARG A 596      61.300 116.100  46.050  1.00  0.00           H
ATOM   4795 2HH2 ARG A 596      60.990 114.510  45.600  1.00  0.00           H
ATOM   4796  N   PRO A 597      65.310 116.920  51.990  1.00  0.00           N
ATOM   4797  CA  PRO A 597      66.350 118.010  52.070  1.00  0.00           C
ATOM   4798  C   PRO A 597      66.140 119.140  51.040  1.00  0.00           C
ATOM   4799  O   PRO A 597      66.660 120.230  51.300  1.00  0.00           O
ATOM   4800  CB  PRO A 597      67.670 117.360  51.650  1.00  0.00           C
ATOM   4801  CG  PRO A 597      67.390 115.910  52.030  1.00  0.00           C
ATOM   4802  CD  PRO A 597      65.930 115.680  51.660  1.00  0.00           C
ATOM   4803  HA  PRO A 597      66.410 118.360  53.100  1.00  0.00           H
ATOM   4804  HB1 PRO A 597      67.830 117.510  50.590  1.00  0.00           H
ATOM   4805  HB2 PRO A 597      68.490 117.790  52.240  1.00  0.00           H
ATOM   4806  HG1 PRO A 597      68.080 115.240  51.510  1.00  0.00           H
ATOM   4807  HG2 PRO A 597      67.520 115.640  53.080  1.00  0.00           H
ATOM   4808  HD1 PRO A 597      65.860 115.570  50.580  1.00  0.00           H
ATOM   4809  HD2 PRO A 597      65.500 114.790  52.130  1.00  0.00           H
ATOM   4810  N   ASP A 598      65.340 118.950  50.010  1.00  0.00           N
ATOM   4811  CA  ASP A 598      64.960 119.920  49.010  1.00  0.00           C
ATOM   4812  C   ASP A 598      63.850 120.880  49.510  1.00  0.00           C
ATOM   4813  O   ASP A 598      63.920 122.060  49.200  1.00  0.00           O
ATOM   4814  CB  ASP A 598      64.680 119.240  47.680  1.00  0.00           C
ATOM   4815  CG  ASP A 598      63.920 120.090  46.730  1.00  0.00           C
ATOM   4816  OD1 ASP A 598      64.520 120.710  45.830  1.00  0.00           O
ATOM   4817  OD2 ASP A 598      62.650 120.170  46.780  1.00  0.00           O
ATOM   4818  H   ASP A 598      65.030 118.000  49.910  1.00  0.00           H
ATOM   4819  HA  ASP A 598      65.830 120.550  48.780  1.00  0.00           H
ATOM   4820  HB1 ASP A 598      64.010 118.410  47.890  1.00  0.00           H
ATOM   4821  HB2 ASP A 598      65.610 119.090  47.150  1.00  0.00           H
ATOM   4822  N   THR A 599      62.910 120.320  50.300  1.00  0.00           N
ATOM   4823  CA  THR A 599      61.770 121.140  50.700  1.00  0.00           C
ATOM   4824  C   THR A 599      61.810 121.620  52.180  1.00  0.00           C
ATOM   4825  O   THR A 599      61.180 122.610  52.670  1.00  0.00           O
ATOM   4826  CB  THR A 599      60.500 120.290  50.570  1.00  0.00           C
ATOM   4827  CG2 THR A 599      60.220 119.910  49.180  1.00  0.00           C
ATOM   4828  OG1 THR A 599      60.630 119.240  51.400  1.00  0.00           O
ATOM   4829  H   THR A 599      62.900 119.360  50.610  1.00  0.00           H
ATOM   4830  HA  THR A 599      61.660 122.010  50.060  1.00  0.00           H
ATOM   4831  HB  THR A 599      59.650 120.860  50.970  1.00  0.00           H
ATOM   4832  HG1 THR A 599      59.790 118.810  51.590  1.00  0.00           H
ATOM   4833 1HG2 THR A 599      61.070 119.410  48.700  1.00  0.00           H
ATOM   4834 2HG2 THR A 599      59.400 119.190  49.100  1.00  0.00           H
ATOM   4835 3HG2 THR A 599      59.980 120.830  48.630  1.00  0.00           H
ATOM   4836  N   LYS A 600      62.630 120.880  52.940  1.00  0.00           N
ATOM   4837  CA  LYS A 600      62.830 120.970  54.420  1.00  0.00           C
ATOM   4838  C   LYS A 600      61.600 120.760  55.210  1.00  0.00           C
ATOM   4839  O   LYS A 600      61.430 121.330  56.290  1.00  0.00           O
ATOM   4840  CB  LYS A 600      63.750 122.210  54.770  1.00  0.00           C
ATOM   4841  CG  LYS A 600      65.150 122.020  54.140  1.00  0.00           C
ATOM   4842  CD  LYS A 600      66.130 123.150  54.440  1.00  0.00           C
ATOM   4843  CE  LYS A 600      67.490 122.990  53.830  1.00  0.00           C
ATOM   4844  NZ  LYS A 600      68.630 123.700  54.440  1.00  0.00           N
ATOM   4845  H   LYS A 600      63.120 120.100  52.500  1.00  0.00           H
ATOM   4846  HA  LYS A 600      63.510 120.180  54.740  1.00  0.00           H
ATOM   4847  HB1 LYS A 600      63.930 122.350  55.840  1.00  0.00           H
ATOM   4848  HB2 LYS A 600      63.280 123.130  54.390  1.00  0.00           H
ATOM   4849  HG1 LYS A 600      65.020 121.850  53.070  1.00  0.00           H
ATOM   4850  HG2 LYS A 600      65.600 121.080  54.430  1.00  0.00           H
ATOM   4851  HD1 LYS A 600      66.200 123.210  55.530  1.00  0.00           H
ATOM   4852  HD2 LYS A 600      65.650 124.080  54.120  1.00  0.00           H
ATOM   4853  HE1 LYS A 600      67.380 123.130  52.760  1.00  0.00           H
ATOM   4854  HE2 LYS A 600      67.710 121.930  53.950  1.00  0.00           H
ATOM   4855  HZ1 LYS A 600      69.480 123.630  53.890  1.00  0.00           H
ATOM   4856  HZ2 LYS A 600      68.410 124.690  54.460  1.00  0.00           H
ATOM   4857  HZ3 LYS A 600      68.810 123.330  55.360  1.00  0.00           H
ATOM   4858  N   LYS A 601      60.790 119.870  54.680  1.00  0.00           N
ATOM   4859  CA  LYS A 601      59.640 119.280  55.440  1.00  0.00           C
ATOM   4860  C   LYS A 601      59.810 117.840  55.960  1.00  0.00           C
ATOM   4861  O   LYS A 601      60.590 117.110  55.340  1.00  0.00           O
ATOM   4862  CB  LYS A 601      58.360 119.270  54.580  1.00  0.00           C
ATOM   4863  CG  LYS A 601      58.050 120.610  53.920  1.00  0.00           C
ATOM   4864  CD  LYS A 601      56.570 120.620  53.520  1.00  0.00           C
ATOM   4865  CE  LYS A 601      56.290 121.850  52.670  1.00  0.00           C
ATOM   4866  NZ  LYS A 601      54.890 122.210  52.760  1.00  0.00           N
ATOM   4867  H   LYS A 601      61.080 119.480  53.790  1.00  0.00           H
ATOM   4868  HA  LYS A 601      59.460 119.950  56.270  1.00  0.00           H
ATOM   4869  HB1 LYS A 601      57.490 119.080  55.200  1.00  0.00           H
ATOM   4870  HB2 LYS A 601      58.420 118.470  53.850  1.00  0.00           H
ATOM   4871  HG1 LYS A 601      58.740 120.760  53.090  1.00  0.00           H
ATOM   4872  HG2 LYS A 601      58.210 121.400  54.660  1.00  0.00           H
ATOM   4873  HD1 LYS A 601      55.890 120.520  54.370  1.00  0.00           H
ATOM   4874  HD2 LYS A 601      56.480 119.720  52.900  1.00  0.00           H
ATOM   4875  HE1 LYS A 601      56.550 121.650  51.620  1.00  0.00           H
ATOM   4876  HE2 LYS A 601      56.840 122.730  52.990  1.00  0.00           H
ATOM   4877  HZ1 LYS A 601      54.700 123.010  52.190  1.00  0.00           H
ATOM   4878  HZ2 LYS A 601      54.330 121.530  52.260  1.00  0.00           H
ATOM   4879  HZ3 LYS A 601      54.570 122.370  53.700  1.00  0.00           H
ATOM   4880  N   VAL A 602      59.220 117.520  57.140  1.00  0.00           N
ATOM   4881  CA  VAL A 602      58.860 116.180  57.550  1.00  0.00           C
ATOM   4882  C   VAL A 602      57.440 115.890  57.100  1.00  0.00           C
ATOM   4883  O   VAL A 602      56.600 116.750  57.070  1.00  0.00           O
ATOM   4884  CB  VAL A 602      58.890 115.860  59.080  1.00  0.00           C
ATOM   4885  CG1 VAL A 602      60.360 115.830  59.520  1.00  0.00           C
ATOM   4886  CG2 VAL A 602      58.210 116.910  60.010  1.00  0.00           C
ATOM   4887  H   VAL A 602      58.560 118.160  57.540  1.00  0.00           H
ATOM   4888  HA  VAL A 602      59.480 115.480  57.000  1.00  0.00           H
ATOM   4889  HB  VAL A 602      58.380 114.900  59.190  1.00  0.00           H
ATOM   4890 1HG1 VAL A 602      60.560 115.340  60.470  1.00  0.00           H
ATOM   4891 2HG1 VAL A 602      60.970 115.240  58.840  1.00  0.00           H
ATOM   4892 3HG1 VAL A 602      60.790 116.830  59.470  1.00  0.00           H
ATOM   4893 1HG2 VAL A 602      58.590 116.630  60.990  1.00  0.00           H
ATOM   4894 2HG2 VAL A 602      58.550 117.900  59.740  1.00  0.00           H
ATOM   4895 3HG2 VAL A 602      57.120 116.810  60.040  1.00  0.00           H
ATOM   4896  N   HIS A 603      57.250 114.650  56.830  1.00  0.00           N
ATOM   4897  CA  HIS A 603      55.970 114.070  56.550  1.00  0.00           C
ATOM   4898  C   HIS A 603      55.770 112.840  57.420  1.00  0.00           C
ATOM   4899  O   HIS A 603      56.640 111.990  57.610  1.00  0.00           O
ATOM   4900  CB  HIS A 603      55.960 113.700  55.080  1.00  0.00           C
ATOM   4901  CG  HIS A 603      55.920 114.840  54.140  1.00  0.00           C
ATOM   4902  CD2 HIS A 603      56.970 115.570  53.570  1.00  0.00           C
ATOM   4903  ND1 HIS A 603      54.740 115.530  53.740  1.00  0.00           N
ATOM   4904  CE1 HIS A 603      55.070 116.570  52.990  1.00  0.00           C
ATOM   4905  NE2 HIS A 603      56.410 116.660  52.840  1.00  0.00           N
ATOM   4906  H   HIS A 603      58.030 114.020  56.760  1.00  0.00           H
ATOM   4907  HA  HIS A 603      55.230 114.850  56.760  1.00  0.00           H
ATOM   4908  HB1 HIS A 603      55.080 113.110  54.870  1.00  0.00           H
ATOM   4909  HB2 HIS A 603      56.840 113.110  54.800  1.00  0.00           H
ATOM   4910  HD1 HIS A 603      53.790 115.230  53.950  1.00  0.00           H
ATOM   4911  HD2 HIS A 603      58.020 115.460  53.780  1.00  0.00           H
ATOM   4912  HE1 HIS A 603      54.420 117.240  52.440  1.00  0.00           H
ATOM   4913  N   THR A 604      54.650 112.720  58.060  1.00  0.00           N
ATOM   4914  CA  THR A 604      54.210 111.660  58.960  1.00  0.00           C
ATOM   4915  C   THR A 604      53.050 110.870  58.360  1.00  0.00           C
ATOM   4916  O   THR A 604      52.410 111.270  57.380  1.00  0.00           O
ATOM   4917  CB  THR A 604      53.830 112.250  60.370  1.00  0.00           C
ATOM   4918  CG2 THR A 604      52.500 113.040  60.390  1.00  0.00           C
ATOM   4919  OG1 THR A 604      53.700 111.280  61.370  1.00  0.00           O
ATOM   4920  H   THR A 604      53.960 113.450  57.930  1.00  0.00           H
ATOM   4921  HA  THR A 604      55.020 110.990  59.250  1.00  0.00           H
ATOM   4922  HB  THR A 604      54.570 112.940  60.770  1.00  0.00           H
ATOM   4923  HG1 THR A 604      54.560 110.880  61.530  1.00  0.00           H
ATOM   4924 1HG2 THR A 604      52.700 113.960  59.820  1.00  0.00           H
ATOM   4925 2HG2 THR A 604      51.770 112.460  59.840  1.00  0.00           H
ATOM   4926 3HG2 THR A 604      52.150 113.340  61.380  1.00  0.00           H
ATOM   4927  N   ILE A 605      52.760 109.720  59.000  1.00  0.00           N
ATOM   4928  CA  ILE A 605      51.700 108.900  58.630  1.00  0.00           C
ATOM   4929  C   ILE A 605      50.750 108.620  59.840  1.00  0.00           C
ATOM   4930  O   ILE A 605      51.190 108.440  60.980  1.00  0.00           O
ATOM   4931  CB  ILE A 605      52.240 107.680  57.880  1.00  0.00           C
ATOM   4932  CG1 ILE A 605      53.260 106.820  58.610  1.00  0.00           C
ATOM   4933  CG2 ILE A 605      52.620 108.030  56.400  1.00  0.00           C
ATOM   4934  CD  ILE A 605      53.880 105.590  57.900  1.00  0.00           C
ATOM   4935  H   ILE A 605      53.160 109.450  59.890  1.00  0.00           H
ATOM   4936  HA  ILE A 605      51.040 109.370  57.900  1.00  0.00           H
ATOM   4937  HB  ILE A 605      51.390 107.010  57.780  1.00  0.00           H
ATOM   4938 1HG1 ILE A 605      52.830 106.420  59.530  1.00  0.00           H
ATOM   4939 2HG1 ILE A 605      54.090 107.490  58.820  1.00  0.00           H
ATOM   4940 1HG2 ILE A 605      51.820 108.570  55.890  1.00  0.00           H
ATOM   4941 2HG2 ILE A 605      53.460 108.720  56.420  1.00  0.00           H
ATOM   4942 3HG2 ILE A 605      52.880 107.170  55.790  1.00  0.00           H
ATOM   4943  HD1 ILE A 605      53.030 105.110  57.430  1.00  0.00           H
ATOM   4944  HD2 ILE A 605      54.520 105.920  57.080  1.00  0.00           H
ATOM   4945  HD3 ILE A 605      54.440 104.960  58.590  1.00  0.00           H
ATOM   4946  N   PHE A 606      49.440 108.710  59.650  1.00  0.00           N
ATOM   4947  CA  PHE A 606      48.360 108.560  60.690  1.00  0.00           C
ATOM   4948  C   PHE A 606      47.630 107.230  60.640  1.00  0.00           C
ATOM   4949  O   PHE A 606      47.460 106.630  59.550  1.00  0.00           O
ATOM   4950  CB  PHE A 606      47.460 109.730  60.600  1.00  0.00           C
ATOM   4951  CG  PHE A 606      48.020 111.160  60.840  1.00  0.00           C
ATOM   4952  CD1 PHE A 606      48.050 111.720  62.160  1.00  0.00           C
ATOM   4953  CD2 PHE A 606      48.390 111.870  59.730  1.00  0.00           C
ATOM   4954  CE1 PHE A 606      48.670 113.000  62.260  1.00  0.00           C
ATOM   4955  CE2 PHE A 606      49.140 113.030  59.900  1.00  0.00           C
ATOM   4956  CZ  PHE A 606      49.260 113.610  61.140  1.00  0.00           C
ATOM   4957  H   PHE A 606      49.190 108.970  58.700  1.00  0.00           H
ATOM   4958  HA  PHE A 606      48.800 108.650  61.690  1.00  0.00           H
ATOM   4959  HB1 PHE A 606      46.630 109.510  61.260  1.00  0.00           H
ATOM   4960  HB2 PHE A 606      47.090 109.530  59.600  1.00  0.00           H
ATOM   4961  HD1 PHE A 606      47.800 111.190  63.050  1.00  0.00           H
ATOM   4962  HD2 PHE A 606      48.260 111.460  58.740  1.00  0.00           H
ATOM   4963  HE1 PHE A 606      48.880 113.420  63.230  1.00  0.00           H
ATOM   4964  HE2 PHE A 606      49.580 113.630  59.130  1.00  0.00           H
ATOM   4965  HZ  PHE A 606      49.800 114.540  61.220  1.00  0.00           H
ATOM   4966  N   ASN A 607      47.170 106.890  61.800  1.00  0.00           N
ATOM   4967  CA  ASN A 607      46.530 105.640  62.130  1.00  0.00           C
ATOM   4968  C   ASN A 607      44.940 105.760  62.040  1.00  0.00           C
ATOM   4969  O   ASN A 607      44.290 106.560  62.770  1.00  0.00           O
ATOM   4970  CB  ASN A 607      46.960 105.350  63.530  1.00  0.00           C
ATOM   4971  CG  ASN A 607      46.510 104.060  64.110  1.00  0.00           C
ATOM   4972  ND2 ASN A 607      46.830 103.730  65.320  1.00  0.00           N
ATOM   4973  OD1 ASN A 607      45.780 103.320  63.520  1.00  0.00           O
ATOM   4974  H   ASN A 607      47.440 107.520  62.540  1.00  0.00           H
ATOM   4975  HA  ASN A 607      46.920 104.830  61.520  1.00  0.00           H
ATOM   4976  HB1 ASN A 607      46.640 106.160  64.190  1.00  0.00           H
ATOM   4977  HB2 ASN A 607      48.040 105.380  63.650  1.00  0.00           H
ATOM   4978 1HD2 ASN A 607      47.600 104.230  65.750  1.00  0.00           H
ATOM   4979 2HD2 ASN A 607      46.820 102.740  65.540  1.00  0.00           H
ATOM   4980  N   GLN A 608      44.300 104.850  61.270  1.00  0.00           N
ATOM   4981  CA  GLN A 608      42.840 104.770  61.220  1.00  0.00           C
ATOM   4982  C   GLN A 608      42.270 103.420  61.740  1.00  0.00           C
ATOM   4983  O   GLN A 608      41.070 103.400  61.920  1.00  0.00           O
ATOM   4984  CB  GLN A 608      42.350 105.030  59.820  1.00  0.00           C
ATOM   4985  CG  GLN A 608      42.600 106.530  59.480  1.00  0.00           C
ATOM   4986  CD  GLN A 608      42.000 106.900  58.090  1.00  0.00           C
ATOM   4987  NE2 GLN A 608      40.780 107.420  58.010  1.00  0.00           N
ATOM   4988  OE1 GLN A 608      42.620 106.620  57.090  1.00  0.00           O
ATOM   4989  H   GLN A 608      44.850 104.220  60.700  1.00  0.00           H
ATOM   4990  HA  GLN A 608      42.320 105.500  61.850  1.00  0.00           H
ATOM   4991  HB1 GLN A 608      41.260 104.980  59.830  1.00  0.00           H
ATOM   4992  HB2 GLN A 608      42.820 104.320  59.150  1.00  0.00           H
ATOM   4993  HG1 GLN A 608      43.670 106.720  59.570  1.00  0.00           H
ATOM   4994  HG2 GLN A 608      42.130 107.150  60.240  1.00  0.00           H
ATOM   4995 1HE2 GLN A 608      40.310 107.550  58.890  1.00  0.00           H
ATOM   4996 2HE2 GLN A 608      40.400 107.320  57.080  1.00  0.00           H
ATOM   4997  N   ALA A 609      43.090 102.400  61.900  1.00  0.00           N
ATOM   4998  CA  ALA A 609      42.530 101.000  62.130  1.00  0.00           C
ATOM   4999  C   ALA A 609      43.270 100.250  63.260  1.00  0.00           C
ATOM   5000  O   ALA A 609      42.730  99.250  63.680  1.00  0.00           O
ATOM   5001  CB  ALA A 609      42.610 100.170  60.840  1.00  0.00           C
ATOM   5002  H   ALA A 609      44.060 102.420  61.650  1.00  0.00           H
ATOM   5003  HA  ALA A 609      41.500 101.080  62.440  1.00  0.00           H
ATOM   5004  HB1 ALA A 609      42.000  99.260  60.870  1.00  0.00           H
ATOM   5005  HB2 ALA A 609      42.120 100.820  60.110  1.00  0.00           H
ATOM   5006  HB3 ALA A 609      43.640  99.970  60.520  1.00  0.00           H
ATOM   5007  N   LEU A 610      44.490 100.690  63.690  1.00  0.00           N
ATOM   5008  CA  LEU A 610      45.300 100.070  64.780  1.00  0.00           C
ATOM   5009  C   LEU A 610      45.340 100.990  66.020  1.00  0.00           C
ATOM   5010  O   LEU A 610      46.380 101.150  66.700  1.00  0.00           O
ATOM   5011  CB  LEU A 610      46.710  99.630  64.230  1.00  0.00           C
ATOM   5012  CG  LEU A 610      46.810  98.680  63.020  1.00  0.00           C
ATOM   5013  CD1 LEU A 610      48.230  98.560  62.390  1.00  0.00           C
ATOM   5014  CD2 LEU A 610      46.170  97.270  63.230  1.00  0.00           C
ATOM   5015  H   LEU A 610      44.730 101.630  63.390  1.00  0.00           H
ATOM   5016  HA  LEU A 610      44.910  99.160  65.220  1.00  0.00           H
ATOM   5017  HB1 LEU A 610      47.260  99.170  65.060  1.00  0.00           H
ATOM   5018  HB2 LEU A 610      47.370 100.490  64.080  1.00  0.00           H
ATOM   5019  HG  LEU A 610      46.200  99.100  62.220  1.00  0.00           H
ATOM   5020 1HD1 LEU A 610      48.580  99.580  62.220  1.00  0.00           H
ATOM   5021 2HD1 LEU A 610      48.930  98.090  63.070  1.00  0.00           H
ATOM   5022 3HD1 LEU A 610      48.160  98.010  61.450  1.00  0.00           H
ATOM   5023 1HD2 LEU A 610      45.120  97.310  63.490  1.00  0.00           H
ATOM   5024 2HD2 LEU A 610      46.200  96.770  62.260  1.00  0.00           H
ATOM   5025 3HD2 LEU A 610      46.790  96.730  63.960  1.00  0.00           H
ATOM   5026  N   THR A 611      44.180 101.650  66.280  1.00  0.00           N
ATOM   5027  CA  THR A 611      43.860 102.470  67.450  1.00  0.00           C
ATOM   5028  C   THR A 611      42.530 101.870  68.080  1.00  0.00           C
ATOM   5029  O   THR A 611      41.540 101.670  67.400  1.00  0.00           O
ATOM   5030  CB  THR A 611      43.830 103.970  67.090  1.00  0.00           C
ATOM   5031  CG2 THR A 611      43.010 104.230  65.820  1.00  0.00           C
ATOM   5032  OG1 THR A 611      43.310 104.790  68.130  1.00  0.00           O
ATOM   5033  H   THR A 611      43.460 101.430  65.600  1.00  0.00           H
ATOM   5034  HA  THR A 611      44.620 102.360  68.230  1.00  0.00           H
ATOM   5035  HB  THR A 611      44.860 104.270  66.890  1.00  0.00           H
ATOM   5036  HG1 THR A 611      43.790 104.520  68.920  1.00  0.00           H
ATOM   5037 1HG2 THR A 611      42.490 105.190  65.860  1.00  0.00           H
ATOM   5038 2HG2 THR A 611      43.730 104.320  65.000  1.00  0.00           H
ATOM   5039 3HG2 THR A 611      42.320 103.390  65.730  1.00  0.00           H
ATOM   5040  N   GLN A 612      42.590 101.640  69.390  1.00  0.00           N
ATOM   5041  CA  GLN A 612      41.450 101.140  70.070  1.00  0.00           C
ATOM   5042  C   GLN A 612      40.370 102.130  70.540  1.00  0.00           C
ATOM   5043  O   GLN A 612      39.240 101.730  70.770  1.00  0.00           O
ATOM   5044  CB  GLN A 612      41.910 100.360  71.310  1.00  0.00           C
ATOM   5045  CG  GLN A 612      42.920  99.170  71.070  1.00  0.00           C
ATOM   5046  CD  GLN A 612      43.590  98.840  72.410  1.00  0.00           C
ATOM   5047  NE2 GLN A 612      44.330  99.770  73.060  1.00  0.00           N
ATOM   5048  OE1 GLN A 612      43.390  97.770  72.920  1.00  0.00           O
ATOM   5049  H   GLN A 612      43.460 101.630  69.910  1.00  0.00           H
ATOM   5050  HA  GLN A 612      40.950 100.320  69.540  1.00  0.00           H
ATOM   5051  HB1 GLN A 612      41.070  99.900  71.830  1.00  0.00           H
ATOM   5052  HB2 GLN A 612      42.330 101.070  72.040  1.00  0.00           H
ATOM   5053  HG1 GLN A 612      43.720  99.400  70.370  1.00  0.00           H
ATOM   5054  HG2 GLN A 612      42.330  98.360  70.650  1.00  0.00           H
ATOM   5055 1HE2 GLN A 612      44.590 100.640  72.610  1.00  0.00           H
ATOM   5056 2HE2 GLN A 612      44.760  99.400  73.900  1.00  0.00           H
ATOM   5057  N   THR A 613      40.700 103.420  70.590  1.00  0.00           N
ATOM   5058  CA  THR A 613      39.710 104.510  70.840  1.00  0.00           C
ATOM   5059  C   THR A 613      39.260 105.270  69.560  1.00  0.00           C
ATOM   5060  O   THR A 613      38.210 105.850  69.510  1.00  0.00           O
ATOM   5061  CB  THR A 613      40.420 105.620  71.770  1.00  0.00           C
ATOM   5062  CG2 THR A 613      40.890 105.000  73.130  1.00  0.00           C
ATOM   5063  OG1 THR A 613      41.500 106.030  70.950  1.00  0.00           O
[truncated: 614,110 more chars]
